# Supplementary material for: [8-(4-Chloro­benzo­yl)-2,7-dimeth­oxy­naphthalen-1-yl](2,4,6-trimethyl­phen­yl)methanone
Source: Acta Crystallogr Sect E Struct Rep Online. 2012 Feb 29;68(Pt 3):o906. doi: 10.1107/S1600536812008112 (PMC3297949; doi:10.1107/S1600536812008112)
Supplement: Supplementary file 2 [file e-68-0o906-Isup2.hkl]

#
# h,k,l, Fc-squared, Fo-squared, sigma(Fo-squared) and status flag
#
data_I
_shelx_title ' YonezawaLab_110624_1_'
_shelx_refln_list_code          4
_shelx_F_calc_maximum      281.32
_exptl_crystal_F_000       992.00
_reflns_d_resolution_high  0.8303
 
loop_
 _symmetry_equiv_pos_as_xyz
 'x, y, z'
 '-x, y+1/2, -z+1/2'
 '-x, -y, -z'
 'x, -y-1/2, z-1/2'
 
_cell_length_a    11.6017
_cell_length_b    12.3381
_cell_length_c    16.2825
_cell_angle_alpha  90.000
_cell_angle_beta   90.503
_cell_angle_gamma  90.000
 
_shelx_F_squared_multiplier     1.000
 
loop_
 _refln_index_h
 _refln_index_k
 _refln_index_l
 _refln_F_squared_calc
 _refln_F_squared_meas
 _refln_F_squared_sigma
 _refln_observed_status
   1   0   0      479.22      524.81      5.52 o
   2   0   0    10625.88    10299.25    115.43 o
   3   0   0     1107.80     1129.04     13.00 o
   4   0   0       77.78       82.39      3.46 o
   5   0   0      959.21      952.92     12.97 o
   6   0   0     3432.56     3695.16     47.61 o
   7   0   0      551.98      633.33      9.57 o
   8   0   0      755.33      834.56     15.73 o
   9   0   0        0.59        2.35      5.40 o
  10   0   0        8.52        6.05      6.14 o
  11   0   0      268.27      256.13     14.61 o
  12   0   0      243.94      266.90     12.36 o
  13   0   0      238.33      263.90     23.44 o
   1   1   0     7258.24     7074.56     48.84 o
   2   1   0     4095.53     3932.49     38.09 o
   3   1   0      794.11      869.17      6.31 o
   4   1   0     1874.23     1906.48     13.42 o
   5   1   0        2.84        4.16      1.33 o
   6   1   0        2.57        1.32      1.11 o
   7   1   0      279.14      291.15      3.99 o
   8   1   0       92.13       91.80      3.29 o
   9   1   0       22.82       24.32      3.87 o
  10   1   0     2098.37     2248.72     35.34 o
  11   1   0      102.96      111.45      6.68 o
  12   1   0       60.68       67.38      5.74 o
  13   1   0       90.64       95.62      6.53 o
   0   2   0     7846.24     6633.93    159.69 o
   1   2   0     3039.51     2807.40     17.76 o
   2   2   0     3368.65     3438.69     28.52 o
   3   2   0       14.34       17.28      1.11 o
   4   2   0       24.64       15.08      1.05 o
   5   2   0      351.07      463.13      4.50 o
   6   2   0      809.60      862.89      9.58 o
   7   2   0        1.76        3.25      1.67 o
   8   2   0      386.56      379.92      8.11 o
   9   2   0      837.77      863.88     15.91 o
  10   2   0       76.43       77.99      5.57 o
  11   2   0        0.18        2.55      3.27 o
  12   2   0       44.40       42.28      5.32 o
  13   2   0       77.44       79.91      6.07 o
   1   3   0     3045.17     2713.24     23.33 o
   2   3   0    14569.52    14238.57     99.67 o
   3   3   0      151.46      158.11      2.65 o
   4   3   0    10534.68    10990.31    111.46 o
   5   3   0      468.64      591.78      6.72 o
   6   3   0      456.32      408.07      5.45 o
   7   3   0      130.85      144.86      3.58 o
   8   3   0       19.48       18.15      3.01 o
   9   3   0      707.78      694.83     17.14 o
  10   3   0       11.65        7.86      3.57 o
  11   3   0      203.67      187.28     12.60 o
  12   3   0      178.99      184.95      7.94 o
  13   3   0       26.87        9.81      5.99 o
   0   4   0     1176.33     1038.34     14.80 o
   1   4   0     1184.71     1151.76     15.50 o
   2   4   0     6020.61     5952.82     40.40 o
   3   4   0       10.46       24.18      1.72 o
   4   4   0      587.10      679.57      7.28 o
   5   4   0     1316.13     1313.90     11.55 o
   6   4   0      442.46      404.94      5.43 o
   7   4   0       19.43       20.94      2.48 o
   8   4   0      380.69      358.87      8.33 o
   9   4   0       11.32       13.02      3.27 o
  10   4   0      712.31      674.07     19.87 o
  11   4   0      111.15      122.60      5.99 o
  12   4   0       20.07       14.43      3.64 o
  13   4   0        0.68        1.40      2.99 o
   1   5   0      310.76      316.64      4.53 o
   2   5   0        3.56        0.42      0.65 o
   3   5   0      115.46      102.57      2.59 o
   4   5   0      407.75      432.15      4.73 o
   5   5   0        0.03        0.52      1.04 o
   6   5   0      145.98      129.07      3.24 o
   7   5   0      418.73      421.37      8.19 o
   8   5   0       68.63       60.42      4.20 o
   9   5   0       16.79       22.69      3.44 o
  10   5   0       44.70       42.13      3.86 o
  11   5   0      108.51      104.86      8.69 o
  12   5   0       65.58       62.17      7.81 o
  13   5   0       17.41       15.14      7.81 o
   0   6   0     3504.59     3242.75     33.54 o
   1   6   0      277.41      265.00      3.89 o
   2   6   0      637.37      593.97      7.60 o
   3   6   0     2611.27     2677.54     29.63 o
   4   6   0      735.89      765.61      8.18 o
   5   6   0       38.62       60.34      2.61 o
   6   6   0      112.45       88.09      4.32 o
   7   6   0      182.39      202.26      7.34 o
   8   6   0       70.89       79.95      5.67 o
   9   6   0      362.80      331.67      8.34 o
  10   6   0       84.27       75.14      5.56 o
  11   6   0        0.31       -0.64      2.25 o
  12   6   0        0.28        0.21      1.62 o
   1   7   0      207.45      167.57      3.27 o
   2   7   0        2.72        7.35      1.55 o
   3   7   0      608.05      613.52      8.34 o
   4   7   0      466.73      385.81      7.19 o
   5   7   0       36.04       34.40      3.27 o
   6   7   0       73.87       71.80      5.37 o
   7   7   0      424.84      382.50     12.11 o
   8   7   0      587.85      559.33     13.82 o
   9   7   0        8.69       15.87      5.29 o
  10   7   0       57.39       41.77      7.65 o
  11   7   0       32.70       22.05      6.81 o
  12   7   0       54.28       61.96      6.44 o
   0   8   0       70.49       73.12      3.89 o
   1   8   0        0.43        2.55      1.48 o
   2   8   0        1.58        1.54      1.50 o
   3   8   0      546.32      515.98      9.37 o
   4   8   0      121.20      116.76      6.81 o
   5   8   0       85.36       78.15      4.25 o
   6   8   0        4.76        9.68      4.00 o
   7   8   0        2.56        7.25      4.76 o
   8   8   0       68.51       72.18      6.92 o
   9   8   0      191.70      180.94      8.68 o
  10   8   0       29.60       30.16      5.20 o
  11   8   0        4.77        1.68      3.05 o
   1   9   0      133.69      120.96      4.25 o
   2   9   0     1050.63     1068.37     15.63 o
   3   9   0       20.74       24.87      3.81 o
   4   9   0      503.94      488.58     13.46 o
   5   9   0      238.71      213.94      7.97 o
   6   9   0        0.02       -1.37      3.59 o
   7   9   0      151.27      137.56      8.17 o
   8   9   0       78.12       79.29      7.26 o
   9   9   0        2.16        3.48      5.18 o
  10   9   0       19.75       14.62      4.35 o
  11   9   0        2.56        2.05      3.32 o
   0  10   0       14.27       10.00      4.27 o
   1  10   0      108.19       93.99      5.22 o
   2  10   0      139.32      144.18      6.93 o
   3  10   0      110.34      106.36      5.24 o
   4  10   0      303.55      293.27      9.20 o
   5  10   0       16.71       24.37      5.10 o
   6  10   0       28.93       39.74      5.80 o
   7  10   0       44.61       46.92      6.02 o
   8  10   0       19.12       17.53      5.45 o
   9  10   0        4.63        0.87      3.05 o
  10  10   0       38.88       50.27      5.70 o
   1  11   0       21.65       18.48      3.56 o
   2  11   0       62.10       60.63      4.84 o
   3  11   0      634.64      699.78     14.06 o
   4  11   0      139.08      148.32      7.23 o
   5  11   0       40.93       38.69      5.42 o
   6  11   0      126.24      131.53      7.02 o
   7  11   0        1.54        1.50      3.13 o
   8  11   0      154.85      193.81      7.98 o
   9  11   0       18.71       13.61      4.50 o
   0  12   0      176.19      169.94     13.90 o
   1  12   0        0.01       -0.56      2.08 o
   2  12   0      439.08      452.66     14.79 o
   3  12   0        1.68        2.24      3.13 o
   4  12   0       74.12       69.85      6.16 o
   5  12   0       26.55       31.11      4.56 o
   6  12   0        3.01        1.47      3.15 o
   7  12   0        1.65        0.41      2.63 o
   8  12   0        9.85        4.60      3.00 o
   1  13   0      428.94      473.52     58.12 o
   2  13   0       82.16       84.81      6.60 o
   3  13   0       10.28        6.77      3.14 o
   4  13   0        0.79        2.26      2.87 o
   5  13   0       57.72       61.78      5.01 o
   6  13   0        1.33        0.32      2.36 o
   0  14   0      377.63      491.69     31.24 o
   1  14   0        5.02        0.35      5.29 o
   2  14   0        0.09        0.48      1.95 o
   3  14   0       11.94       -0.06      2.25 o
   4  14   0        1.11        0.19      2.74 o
 -13   1   1      124.86      142.05      7.94 o
 -12   1   1      115.18      141.74      6.96 o
 -11   1   1      644.64      709.57     13.95 o
 -10   1   1      300.76      321.82     11.06 o
  -9   1   1      856.76      926.47     15.55 o
  -8   1   1        6.56        9.91      2.05 o
  -7   1   1      418.41      382.17      4.50 o
  -6   1   1      124.65      134.70      2.65 o
  -5   1   1      256.58      285.29      3.82 o
  -4   1   1     1164.67     1181.99     10.95 o
  -3   1   1        2.82        3.84      1.12 o
  -2   1   1       22.19       23.57      2.69 o
  -1   1   1      506.44      506.29      3.61 o
   0   1   1     1146.57      991.97     17.24 o
   1   1   1       89.78       94.40      1.77 o
   2   1   1     2093.01     2104.87     22.11 o
   3   1   1        3.16        5.53      1.06 o
   4   1   1       46.32       42.38      1.58 o
   5   1   1      430.28      427.13      4.47 o
   6   1   1      377.85      331.47      3.64 o
   7   1   1       83.13       67.09      2.36 o
   8   1   1     1626.97     1684.97     23.07 o
   9   1   1       29.16       37.00      4.18 o
  10   1   1      341.26      370.31     10.76 o
  11   1   1      192.73      217.33      8.13 o
  12   1   1        0.02        0.47      3.03 o
  13   1   1        2.17        0.94      2.53 o
 -13   2   1        1.11        1.06      2.46 o
 -12   2   1       11.34       12.13      4.59 o
 -11   2   1     1007.03     1176.98     19.82 o
 -10   2   1       54.20       71.46      6.55 o
  -9   2   1       59.65       59.95      3.85 o
  -8   2   1      258.07      278.88      5.66 o
  -7   2   1        4.95        4.70      1.79 o
  -6   2   1     1351.94     1355.07     11.60 o
  -5   2   1     1320.26     1372.55      9.77 o
  -4   2   1       84.27      100.25      1.78 o
  -3   2   1      234.27      274.72      2.89 o
  -2   2   1    10295.96    10000.29     72.26 o
  -1   2   1    15603.04    14775.47    123.66 o
   0   2   1     7717.74     6555.30    106.87 o
   1   2   1      303.45      296.48      4.01 o
   2   2   1        6.86        9.21      1.71 o
   3   2   1      311.95      322.53      3.16 o
   4   2   1     2207.81     2189.34     17.23 o
   5   2   1     1620.13     1757.00     19.73 o
   6   2   1     1535.93     1730.45     15.20 o
   7   2   1       18.77       14.55      1.99 o
   8   2   1      601.53      572.19      8.75 o
   9   2   1      163.80      179.63      6.52 o
  10   2   1       50.39       50.90      4.67 o
  11   2   1       86.46       95.68      6.20 o
  12   2   1      500.38      546.74     23.03 o
  13   2   1        1.71        0.65      3.23 o
 -13   3   1       62.19       60.10      7.93 o
 -12   3   1       58.78       55.61      5.17 o
 -11   3   1      156.67      152.73      6.58 o
 -10   3   1      392.47      367.50     15.03 o
  -9   3   1        4.22        7.87      2.83 o
  -8   3   1      182.31      195.58      5.48 o
  -7   3   1       86.96       88.67      3.05 o
  -6   3   1      158.80      178.41      3.91 o
  -5   3   1     1114.31     1307.71     14.67 o
  -4   3   1       60.36       51.60      1.87 o
  -3   3   1     4177.59     4379.58     30.01 o
  -2   3   1     6372.62     6000.93     46.34 o
  -1   3   1     2795.29     2669.52     30.85 o
   0   3   1      449.37      340.24      5.21 o
   1   3   1     1099.67     1055.17      9.36 o
   2   3   1     2031.45     2101.57     14.26 o
   3   3   1      510.24      499.86      4.19 o
   4   3   1     3025.74     3262.77     28.74 o
   5   3   1       77.24       87.51      1.78 o
   6   3   1       96.66       96.60      3.14 o
   7   3   1       22.26       24.88      2.35 o
   8   3   1       73.89       80.19      4.18 o
   9   3   1      119.87      113.80      4.64 o
  10   3   1      213.37      208.98      6.90 o
  11   3   1      648.86      661.31     27.62 o
  12   3   1        6.40        8.19      4.64 o
  13   3   1       56.34       54.34      6.10 o
 -13   4   1        5.61        0.38      2.70 o
 -12   4   1      288.02      293.93     10.36 o
 -11   4   1      224.13      217.06     12.33 o
 -10   4   1        0.09       -0.21      1.92 o
  -9   4   1      321.08      300.58      9.20 o
  -8   4   1      498.81      481.92      8.49 o
  -7   4   1        1.60        6.32      2.27 o
  -6   4   1     1972.37     2247.75     18.18 o
  -5   4   1      312.43      339.28      4.43 o
  -4   4   1      385.17      378.84      4.22 o
  -3   4   1       12.68       14.69      1.94 o
  -2   4   1      353.16      344.90      4.13 o
  -1   4   1      163.54      138.01      2.32 o
   0   4   1       89.01       64.22      2.34 o
   1   4   1      245.77      251.90      3.54 o
   2   4   1       57.90       75.65      1.79 o
   3   4   1      143.58      105.18      1.85 o
   4   4   1      140.77      121.61      2.90 o
   5   4   1       87.57       95.89      2.35 o
   6   4   1       40.31       50.59      2.70 o
   7   4   1        0.72        2.93      1.87 o
   8   4   1       33.74       34.33      3.69 o
   9   4   1       43.06       46.67      4.06 o
  10   4   1        0.43        0.98      2.72 o
  11   4   1       15.19       11.71      4.54 o
  12   4   1      694.32      796.98     19.32 o
  13   4   1        2.59        0.41      2.24 o
 -13   5   1      211.02      276.22     15.66 o
 -12   5   1        0.18       -0.44      1.78 o
 -11   5   1       80.95       80.73      4.43 o
 -10   5   1      146.45      170.10      6.01 o
  -9   5   1      117.65      105.06      5.13 o
  -8   5   1        3.60        4.18      2.67 o
  -7   5   1      272.77      277.22      6.39 o
  -6   5   1        0.49        1.20      1.44 o
  -5   5   1       36.94       31.60      2.08 o
  -4   5   1     2138.17     2139.96     14.76 o
  -3   5   1     2614.36     2478.21     21.19 o
  -2   5   1      427.15      355.11      4.19 o
  -1   5   1      342.63      317.71      5.00 o
   0   5   1        9.58       16.61      1.57 o
   1   5   1       44.78       36.58      1.98 o
   2   5   1      471.26      446.59      4.24 o
   3   5   1     1701.98     1582.09     11.32 o
   4   5   1      758.81      822.34      6.88 o
   5   5   1      101.42       93.90      2.31 o
   6   5   1      123.15      103.79      2.92 o
   7   5   1      948.63      975.28     13.89 o
   8   5   1      284.39      304.50      7.29 o
   9   5   1       30.69       38.09      4.21 o
  10   5   1      191.42      196.47      9.45 o
  11   5   1      417.57      449.76     20.23 o
  12   5   1       73.85       76.75      7.60 o
  13   5   1       12.28        4.63      3.80 o
 -12   6   1       34.15       27.70      3.38 o
 -11   6   1       17.67       16.36      3.47 o
 -10   6   1        4.82        1.09      2.47 o
  -9   6   1      178.84      169.13      7.19 o
  -8   6   1      366.24      327.67      9.25 o
  -7   6   1      326.63      325.93      9.57 o
  -6   6   1     1150.93     1177.99     13.74 o
  -5   6   1      140.16      135.32      3.24 o
  -4   6   1      617.41      522.13      5.93 o
  -3   6   1      877.49      872.36      9.78 o
  -2   6   1       91.33       61.49      1.92 o
  -1   6   1     3254.41     3219.48     21.39 o
   0   6   1        8.10        4.75      1.05 o
   1   6   1     1418.33     1294.77      9.75 o
   2   6   1      962.23      902.06     10.67 o
   3   6   1        9.83        5.55      1.42 o
   4   6   1       72.70       57.41      2.38 o
   5   6   1      139.23      135.04      2.95 o
   6   6   1       76.47       94.02      3.78 o
   7   6   1      544.21      547.38     10.30 o
   8   6   1       72.98       65.39      5.87 o
   9   6   1       38.80       53.51      5.21 o
  10   6   1        9.87       10.41      3.97 o
  11   6   1        2.92        4.29      3.01 o
  12   6   1       45.37       27.07      7.46 o
 -12   7   1       19.79       10.53      4.46 o
 -11   7   1       28.42       18.87      6.44 o
 -10   7   1       15.46       12.06      4.92 o
  -9   7   1       32.95       19.33      4.51 o
  -8   7   1      425.49      401.42     13.38 o
  -7   7   1        0.18        5.37      3.90 o
  -6   7   1      130.28      129.15      6.62 o
  -5   7   1      236.93      211.85      5.51 o
  -4   7   1       66.94       71.12      3.70 o
  -3   7   1       45.07       48.81      2.46 o
  -2   7   1      515.79      496.71      5.49 o
  -1   7   1      334.25      311.40      4.31 o
   0   7   1      401.78      402.86      4.58 o
   1   7   1     1315.55     1195.66     10.25 o
   2   7   1      143.32      169.15      3.61 o
   3   7   1       60.52       64.26      3.12 o
   4   7   1       72.20       80.97      3.58 o
   5   7   1        0.05        1.23      1.47 o
   6   7   1      340.96      329.98     10.20 o
   7   7   1       14.17       14.51      6.12 o
   8   7   1       65.85       71.71      6.84 o
   9   7   1      127.80      116.29      7.99 o
  10   7   1       27.21       27.54      5.31 o
  11   7   1        2.50        1.64      2.63 o
  12   7   1       56.49       52.05      7.66 o
 -11   8   1       55.23       63.95      5.27 o
 -10   8   1        0.04       -2.54      3.92 o
  -9   8   1      150.35      153.36      9.10 o
  -8   8   1       16.98       10.28      3.68 o
  -7   8   1        0.43        0.83      2.98 o
  -6   8   1      558.28      522.24     33.15 o
  -5   8   1        6.44        4.91      2.56 o
  -4   8   1        4.00        5.61      3.36 o
  -3   8   1       11.43        9.07      2.58 o
  -2   8   1        0.36        2.82      1.53 o
  -1   8   1       49.44       49.30      2.28 o
   0   8   1        0.11        4.10      1.46 o
   1   8   1      432.20      410.23      5.19 o
   2   8   1      270.98      253.24      5.52 o
   3   8   1      185.11      182.79      5.15 o
   4   8   1      188.32      183.08      6.28 o
   5   8   1        6.95        7.29      3.11 o
   6   8   1        9.53        5.22      4.75 o
   7   8   1      109.23      112.21      7.66 o
   8   8   1        2.80       -0.65      3.42 o
   9   8   1        2.04        4.00      4.08 o
  10   8   1       30.97       37.14      5.33 o
  11   8   1        8.67        5.28      4.60 o
 -11   9   1       10.92        8.44      3.30 o
 -10   9   1        5.59        4.61      3.61 o
  -9   9   1       66.81       63.68      7.09 o
  -8   9   1       78.21       85.67      7.12 o
  -7   9   1      489.74      473.32     12.60 o
  -6   9   1      118.96      118.35      6.38 o
  -5   9   1      239.55      243.99      7.21 o
  -4   9   1      115.21      113.26      6.93 o
  -3   9   1       45.22       46.54      4.68 o
  -2   9   1       14.69       11.20      3.09 o
  -1   9   1        5.58        3.62      1.85 o
   0   9   1      574.43      560.38      8.78 o
   1   9   1      297.68      307.84      7.40 o
   2   9   1      599.85      567.37     10.35 o
   3   9   1      334.42      326.93      8.14 o
   4   9   1       13.10       15.50      4.23 o
   5   9   1      194.26      174.25      6.45 o
   6   9   1      108.07       96.06      7.83 o
   7   9   1       15.05       12.49      4.89 o
   8   9   1       28.40       29.13      5.60 o
   9   9   1        6.44       10.24      4.87 o
  10   9   1        0.23        0.96      3.18 o
  11   9   1        1.45        0.39      2.23 o
 -10  10   1        2.16        0.60      2.85 o
  -9  10   1        3.18        4.74      3.87 o
  -8  10   1       45.91       43.47      7.17 o
  -7  10   1      360.06      375.63     11.64 o
  -6  10   1        3.89        8.33      4.41 o
  -5  10   1        2.13        3.17      3.28 o
  -4  10   1       61.20       64.56      4.35 o
  -3  10   1      541.75      565.70     11.21 o
  -2  10   1      258.24      273.91      7.79 o
  -1  10   1       26.49       19.60      4.57 o
   0  10   1       15.55       12.28      2.87 o
   1  10   1      402.11      406.81      9.66 o
   2  10   1      186.39      183.25      6.68 o
   3  10   1     1413.75     1493.55     22.94 o
   4  10   1      310.49      338.75     10.92 o
   5  10   1        8.76        5.02      3.76 o
   6  10   1        0.40        2.12      3.67 o
   7  10   1       28.23       21.27      5.78 o
   8  10   1      145.74      166.54      8.80 o
   9  10   1       88.67       96.75      6.48 o
  10  10   1        9.25        4.54      3.30 o
  -9  11   1       27.19       18.92      5.42 o
  -8  11   1      173.65      195.45      7.66 o
  -7  11   1       11.23       15.27      4.33 o
  -6  11   1        7.19        7.24      3.93 o
  -5  11   1       30.95       31.35      4.83 o
  -4  11   1        0.21        0.95      2.63 o
  -3  11   1      131.44      142.79      6.12 o
  -2  11   1        4.26        3.01      2.75 o
  -1  11   1        0.26        0.62      2.77 o
   0  11   1      224.90      214.48      6.99 o
   1  11   1       21.25       16.50      3.81 o
   2  11   1      132.52      121.95      6.44 o
   3  11   1        0.38        0.69      2.90 o
   4  11   1       31.75       20.36      5.57 o
   5  11   1        1.17       -1.14      2.56 o
   6  11   1        1.83        1.06      3.00 o
   7  11   1       11.82       16.21      4.49 o
   8  11   1       18.79        9.89      4.87 o
   9  11   1       71.06       84.38      5.54 o
  -8  12   1       86.36       99.63      5.60 o
  -7  12   1       24.57       14.86      3.96 o
  -6  12   1       28.04       19.07      4.33 o
  -5  12   1       29.82       23.89      5.80 o
  -4  12   1      108.11      130.93      7.30 o
  -3  12   1      326.50      377.28     10.24 o
  -2  12   1       64.39       64.22      5.15 o
  -1  12   1       91.14      103.40      6.21 o
   0  12   1        3.21        7.07      4.57 o
   1  12   1      136.15      139.75      7.07 o
   2  12   1      481.59      524.48     16.94 o
   3  12   1      827.19      870.78     41.67 o
   4  12   1        6.67       10.77      4.33 o
   5  12   1       26.79       18.63      4.68 o
   6  12   1        4.82        4.52      3.13 o
   7  12   1       29.37       17.48      5.06 o
   8  12   1        0.44        0.25      2.17 o
  -6  13   1       29.81       34.92      4.88 o
  -5  13   1      160.15      171.52     10.88 o
  -4  13   1       10.93        6.89      3.00 o
  -3  13   1       24.98       14.81      5.75 o
  -2  13   1       19.85        7.25      5.04 o
  -1  13   1      283.98      291.12     31.94 o
   0  13   1       44.88       46.08      5.96 o
   1  13   1       81.56       73.69     13.46 o
   2  13   1      644.85      813.24     23.73 o
   3  13   1       64.70       75.50      5.89 o
   4  13   1       63.46       68.56      4.54 o
   5  13   1        3.84        1.72      2.64 o
   6  13   1        4.86        1.69      2.42 o
  -4  14   1       25.71        1.83      3.25 o
  -3  14   1       34.58        0.08      4.67 o
  -2  14   1        0.11       -0.38      2.61 o
  -1  14   1        8.18        3.66      3.65 o
   0  14   1       91.71      110.13     15.14 o
   1  14   1      364.19      472.22     17.48 o
   2  14   1       15.41        2.42      2.52 o
   3  14   1      156.29      150.19     19.92 o
   4  14   1        8.55       -0.43      2.43 o
 -13   0   2      237.95      272.12     13.06 o
 -12   0   2       77.93       88.80      9.10 o
 -11   0   2        0.47        0.48      3.91 o
 -10   0   2      169.52      159.57     10.29 o
  -9   0   2       50.52       63.85      8.46 o
  -8   0   2       32.95       27.93      3.00 o
  -7   0   2       53.00       77.60      3.01 o
  -6   0   2        0.41        1.08      1.63 o
  -5   0   2     4528.58     4580.38     64.47 o
  -4   0   2      725.68      765.04      8.82 o
  -3   0   2    13684.29    13699.25    127.56 o
  -2   0   2    11153.23    10993.25    112.47 o
  -1   0   2        0.28        1.82      1.37 o
   0   0   2     3701.31     3475.94     81.51 o
   1   0   2    37401.53    41080.62    505.97 o
   2   0   2      734.63      635.31     10.32 o
   3   0   2       35.97       39.79      2.44 o
   4   0   2     1812.41     1928.51     24.77 o
   5   0   2     5507.62     6223.78     78.41 o
   6   0   2     2806.24     3268.15     48.67 o
   7   0   2       59.56       53.12      3.55 o
   8   0   2     1601.54     1778.70     26.96 o
   9   0   2        0.89       -1.52      4.66 o
  10   0   2      960.42     1064.52     28.71 o
  11   0   2      208.11      206.37     15.88 o
  12   0   2      443.12      471.69     45.61 o
  13   0   2       52.71       31.87     15.73 o
 -13   1   2       22.52        8.64      3.55 o
 -12   1   2       88.57       95.54      6.38 o
 -11   1   2       60.36       72.74      5.78 o
 -10   1   2       65.30       66.83      6.47 o
  -9   1   2     1145.23     1152.71     15.49 o
  -8   1   2      105.49      115.63      3.65 o
  -7   1   2      189.75      195.45      3.21 o
  -6   1   2      498.71      477.79      4.83 o
  -5   1   2     2477.09     2669.42     20.85 o
  -4   1   2     1251.62     1279.93      8.75 o
  -3   1   2     7389.37     7396.33     50.28 o
  -2   1   2      138.11      160.33      4.50 o
  -1   1   2     2940.99     2745.11     19.94 o
   0   1   2     3754.33     3217.34     64.75 o
   1   1   2      601.51      660.59      6.75 o
   2   1   2       31.90       39.01      1.79 o
   3   1   2      493.93      517.25      6.31 o
   4   1   2      268.11      236.59      2.76 o
   5   1   2      301.77      337.44      4.78 o
   6   1   2      491.87      542.17      6.12 o
   7   1   2       45.89       35.78      1.90 o
   8   1   2        5.73        6.34      2.53 o
   9   1   2      532.04      541.36     11.28 o
  10   1   2     1421.62     1598.93     28.23 o
  11   1   2       47.85       54.78      5.47 o
  12   1   2       14.76       16.53      5.19 o
  13   1   2       47.06       37.29     10.69 o
 -13   2   2        0.05        1.60      3.13 o
 -12   2   2       71.47       55.45      8.62 o
 -11   2   2       25.06       19.15      4.28 o
 -10   2   2      693.25      745.93     14.56 o
  -9   2   2      884.90      874.88     19.99 o
  -8   2   2       59.11       66.29      3.79 o
  -7   2   2      145.05      160.21      3.42 o
  -6   2   2      220.13      287.84      3.96 o
  -5   2   2     3437.73     3691.09     33.07 o
  -4   2   2      903.87      930.86      6.58 o
  -3   2   2     2612.50     2678.51     20.77 o
  -2   2   2       16.49       22.05      2.16 o
  -1   2   2       12.90       19.81      2.53 o
   0   2   2    15312.41    13928.02    284.87 o
   1   2   2      404.53      378.34      5.19 o
   2   2   2       37.29       32.40      2.30 o
   3   2   2       11.13       11.65      1.50 o
   4   2   2      307.23      352.84      3.77 o
   5   2   2        0.85        1.68      0.78 o
   6   2   2      747.83      876.46      9.94 o
   7   2   2       72.58       71.67      2.76 o
   8   2   2      231.74      248.34      5.12 o
   9   2   2       13.20       20.44      3.83 o
  10   2   2        4.51        4.75      3.06 o
  11   2   2      772.89      851.54     16.91 o
  12   2   2       69.60       71.16      7.30 o
  13   2   2       12.61        5.40      5.05 o
 -13   3   2        0.16        1.44      2.78 o
 -12   3   2       94.86      108.50      7.04 o
 -11   3   2      258.45      274.43      9.69 o
 -10   3   2      402.64      395.74     12.44 o
  -9   3   2      166.47      163.39      5.48 o
  -8   3   2      192.11      210.79      5.61 o
  -7   3   2      489.82      498.46      6.04 o
  -6   3   2      109.61       86.48      2.37 o
  -5   3   2      149.14      146.46      2.49 o
  -4   3   2        2.83       13.28      1.73 o
  -3   3   2     2011.87     1955.29     13.35 o
  -2   3   2       74.33       53.92      1.39 o
  -1   3   2      493.98      454.99      7.51 o
   0   3   2    10934.42     9751.25    131.57 o
   1   3   2    79140.09    85570.63   1014.17 o
   2   3   2      194.40      228.01      3.03 o
   3   3   2     2059.44     2166.68     20.63 o
   4   3   2      144.54      152.51      2.75 o
   5   3   2      503.12      509.84      5.33 o
   6   3   2      215.55      228.54      3.99 o
   7   3   2      379.42      371.96      5.16 o
   8   3   2       12.84       11.77      2.61 o
   9   3   2      337.39      350.79     10.49 o
  10   3   2      532.97      504.93     19.46 o
  11   3   2      105.75       86.98      8.95 o
  12   3   2       97.37       93.06      7.74 o
  13   3   2       17.14        2.95      4.51 o
 -13   4   2      143.57      158.58      7.58 o
 -12   4   2       33.80       29.53      4.61 o
 -11   4   2       19.36       14.40      3.03 o
 -10   4   2       34.35       44.04      4.34 o
  -9   4   2      434.89      409.89     11.37 o
  -8   4   2       10.39       13.57      3.30 o
  -7   4   2      694.54      698.09     11.40 o
  -6   4   2      153.48      147.84      3.55 o
  -5   4   2       95.30       79.31      1.88 o
  -4   4   2        1.47        3.09      1.21 o
  -3   4   2     3289.54     3341.30     22.77 o
  -2   4   2      106.97       94.56      2.66 o
  -1   4   2      899.13      863.12     10.96 o
   0   4   2      782.66      682.82      7.37 o
   1   4   2       26.74       47.23      2.08 o
   2   4   2     2973.75     3265.20     21.28 o
   3   4   2     1308.28     1240.40     10.84 o
   4   4   2      685.19      810.01      7.26 o
   5   4   2      100.58       62.64      2.15 o
   6   4   2      456.97      520.38      6.21 o
   7   4   2       20.83       15.39      2.49 o
   8   4   2      766.74      775.98     20.76 o
   9   4   2       62.98       50.94      4.47 o
  10   4   2       67.78       57.14      5.93 o
  11   4   2      276.49      251.44      9.47 o
  12   4   2        6.25        3.56      2.92 o
  13   4   2       78.67        2.51     11.73 o
 -13   5   2       20.56       17.69      7.63 o
 -12   5   2      110.08       95.85      5.57 o
 -11   5   2       45.77       49.58      4.39 o
 -10   5   2        4.25        7.48      3.13 o
  -9   5   2       14.57       11.35      3.33 o
  -8   5   2      535.87      528.79     10.73 o
  -7   5   2      219.16      224.73      5.38 o
  -6   5   2      282.64      296.83      4.84 o
  -5   5   2        7.05        5.40      1.23 o
  -4   5   2     2200.21     2323.19     15.70 o
  -3   5   2      388.68      437.44      4.60 o
  -2   5   2     2801.83     2669.19     33.11 o
  -1   5   2      465.21      464.95      5.08 o
   0   5   2      579.48      496.25      5.70 o
   1   5   2      477.88      446.36      4.76 o
   2   5   2       49.74       45.81      2.08 o
   3   5   2     1212.21     1255.64      9.27 o
   4   5   2     4090.96     4434.82     38.75 o
   5   5   2      173.39      187.02      3.06 o
   6   5   2       50.77       56.38      2.57 o
   7   5   2        5.83        5.82      2.48 o
   8   5   2       45.12       48.62      4.57 o
   9   5   2       12.13       14.38      3.41 o
  10   5   2        0.09       -0.32      2.33 o
  11   5   2       14.89        9.24      4.41 o
  12   5   2       51.68       47.63      9.83 o
  13   5   2       33.72       24.11      9.34 o
 -12   6   2       43.25       33.57      2.96 o
 -11   6   2       36.24       41.21      4.66 o
 -10   6   2       10.19       14.56      3.41 o
  -9   6   2      246.45      229.75      7.26 o
  -8   6   2       37.12       27.11      4.37 o
  -7   6   2        7.09       11.41      3.39 o
  -6   6   2       28.51       24.38      3.15 o
  -5   6   2     1189.67     1070.15      9.46 o
  -4   6   2      710.67      804.07      7.99 o
  -3   6   2     2151.84     2167.52     26.16 o
  -2   6   2      333.28      332.72      3.94 o
  -1   6   2     2336.79     2309.99     15.94 o
   0   6   2      394.03      360.45      3.95 o
   1   6   2      925.36      849.56      8.48 o
   2   6   2      234.14      274.92      4.29 o
   3   6   2     2291.75     2218.23     22.90 o
   4   6   2     1075.53     1132.34      9.72 o
   5   6   2      245.29      257.42      4.33 o
   6   6   2       12.22       26.50      3.57 o
   7   6   2      346.43      308.41      8.78 o
   8   6   2       72.55       59.53      5.81 o
   9   6   2       32.11       23.69      4.69 o
  10   6   2       16.08       18.58      3.94 o
  11   6   2       88.04       86.83      8.46 o
  12   6   2       20.30        9.88      4.31 o
 -12   7   2       43.15       51.21      5.56 o
 -11   7   2        0.65       -0.18      1.89 o
 -10   7   2        4.20        1.87      3.05 o
  -9   7   2      411.44      378.77     14.99 o
  -8   7   2        5.71        8.46      4.00 o
  -7   7   2      102.02       99.77      6.99 o
  -6   7   2       58.57       57.00      6.31 o
  -5   7   2        6.39        5.30      2.12 o
  -4   7   2      293.75      281.34      5.85 o
  -3   7   2      242.49      257.01      3.78 o
  -2   7   2      670.36      698.48      6.69 o
  -1   7   2      759.79      699.17      6.42 o
   0   7   2      890.75      749.10      6.76 o
   1   7   2      346.52      335.11      4.55 o
   2   7   2        8.47       16.56      2.04 o
   3   7   2     1132.96     1116.90     17.20 o
   4   7   2       26.19       33.72      2.69 o
   5   7   2      293.30      283.26      6.28 o
   6   7   2      134.11      135.54      8.32 o
   7   7   2      407.22      407.75     12.55 o
   8   7   2      167.80      156.83      8.25 o
   9   7   2      624.92      589.93     13.67 o
  10   7   2       10.03       11.38      4.38 o
  11   7   2       12.85        8.51      4.01 o
  12   7   2      100.30      135.65      7.86 o
 -11   8   2        7.58        6.12      3.42 o
 -10   8   2        0.18       -1.11      2.26 o
  -9   8   2       79.57       84.26      6.16 o
  -8   8   2       30.69       26.15      5.67 o
  -7   8   2      356.06      355.93     10.06 o
  -6   8   2       39.68       38.08      6.31 o
  -5   8   2       37.12       32.67      3.55 o
  -4   8   2      110.31      110.63      4.90 o
  -3   8   2      405.16      379.41      6.26 o
  -2   8   2     1407.42     1465.51     12.77 o
  -1   8   2      290.94      307.47      4.32 o
   0   8   2       51.87       48.32      2.20 o
   1   8   2      239.65      237.24      4.22 o
   2   8   2      109.72       95.87      3.60 o
   3   8   2      105.42      117.51      5.40 o
   4   8   2       77.14       74.37      7.59 o
   5   8   2      288.05      257.71      7.29 o
   6   8   2       54.43       55.62      6.90 o
   7   8   2       12.67        9.70      4.66 o
   8   8   2        9.15        4.23      4.04 o
   9   8   2       18.61       16.95      4.88 o
  10   8   2       12.60       14.28      4.65 o
  11   8   2       35.58       33.25      8.62 o
 -11   9   2        2.80        1.60      2.52 o
 -10   9   2        1.08        0.20      2.69 o
  -9   9   2        1.19        1.97      4.23 o
  -8   9   2        2.07        0.60      2.57 o
  -7   9   2        7.68        6.23      3.59 o
  -6   9   2        3.82        5.24      3.53 o
  -5   9   2       28.49       26.06      3.59 o
  -4   9   2        9.44       11.31      3.25 o
  -3   9   2       20.37       18.71      3.46 o
  -2   9   2       71.11       74.25      3.83 o
  -1   9   2      329.26      307.83      6.11 o
   0   9   2      542.17      508.56      8.27 o
   1   9   2        1.07        2.41      2.33 o
   2   9   2       59.18       57.26      4.38 o
   3   9   2       23.37       26.21      4.21 o
   4   9   2        8.73       14.58      4.08 o
   5   9   2       83.96       79.97      5.06 o
   6   9   2       11.43       14.40      4.83 o
   7   9   2        0.40       -1.11      3.38 o
   8   9   2       38.67       54.17      6.86 o
   9   9   2        6.49        7.22      4.36 o
  10   9   2        1.95        2.89      3.24 o
  11   9   2       53.16       71.87      9.79 o
 -10  10   2        8.27        7.75      3.83 o
  -9  10   2       73.19       73.08      6.10 o
  -8  10   2      158.84      182.40      9.62 o
  -7  10   2      102.84      104.86      5.96 o
  -6  10   2       60.75       65.27      5.32 o
  -5  10   2       63.74       66.58      4.46 o
  -4  10   2       51.70       54.46      4.24 o
  -3  10   2      168.30      172.22      6.22 o
  -2  10   2       84.07       85.18      4.95 o
  -1  10   2      231.36      247.44      6.42 o
   0  10   2      303.50      289.97      6.96 o
   1  10   2      183.82      174.34      7.34 o
   2  10   2      743.27      788.83     14.03 o
   3  10   2        1.04        1.28      2.68 o
   4  10   2      263.82      258.69      7.82 o
   5  10   2      455.68      461.55      9.64 o
   6  10   2       88.80       87.63      6.70 o
   7  10   2       34.88       33.72      5.46 o
   8  10   2      104.35      121.22     15.53 o
   9  10   2        6.00        3.70      3.49 o
  10  10   2        8.14        6.66      3.46 o
  -9  11   2        9.18        6.20      3.96 o
  -8  11   2      202.71      234.28      7.99 o
  -7  11   2      120.50      121.40      6.94 o
  -6  11   2       17.12       13.49      3.35 o
  -5  11   2       34.84       29.71      4.39 o
  -4  11   2        4.21        4.87      2.60 o
  -3  11   2       31.44       27.82      3.92 o
  -2  11   2        6.05        4.79      2.70 o
  -1  11   2       39.93       22.86      6.76 o
   0  11   2      146.35      157.82      7.40 o
   1  11   2      663.01      736.63     14.03 o
   2  11   2      533.55      563.55     18.30 o
   3  11   2       18.97       17.78      3.88 o
   4  11   2      279.10      288.93      7.49 o
   5  11   2      193.54      192.30      6.08 o
   6  11   2        1.11       -0.06      2.17 o
   7  11   2        7.40        8.43      3.80 o
   8  11   2       27.44       16.39      5.68 o
   9  11   2        1.19        2.42      2.86 o
  -8  12   2       64.36       71.89      4.62 o
  -7  12   2       54.69       63.69      4.79 o
  -6  12   2      132.72      155.32      6.48 o
  -5  12   2        0.80        1.60      1.78 o
  -4  12   2       24.68       19.05      4.65 o
  -3  12   2      211.55      220.90      8.50 o
  -2  12   2       27.32       34.04      4.52 o
  -1  12   2       55.44       56.59      6.20 o
   0  12   2        0.09        2.70      3.12 o
   1  12   2      136.32      143.81      6.93 o
   2  12   2       31.57       32.02      4.47 o
   3  12   2        1.22        1.05      3.09 o
   4  12   2       44.72       20.92      7.36 o
   5  12   2       18.37       11.51      2.96 o
   6  12   2       16.19       12.20      3.16 o
   7  12   2        8.95        5.31      3.05 o
   8  12   2        0.89        0.41      2.48 o
  -6  13   2       40.34       39.52      4.71 o
  -5  13   2      147.12      144.19     10.06 o
  -4  13   2       29.04       24.90      6.66 o
  -3  13   2        4.85        3.28      2.59 o
  -2  13   2       21.13       18.44      4.13 o
  -1  13   2       32.32       31.14      5.10 o
   0  13   2       80.92       85.63      6.49 o
   1  13   2       26.55       25.32      4.32 o
   2  13   2       66.30       70.74      4.63 o
   3  13   2       14.81       12.13      3.44 o
   4  13   2        7.56        2.62      2.27 o
   5  13   2       76.47       82.13      5.99 o
   6  13   2       10.96        3.70      3.66 o
  -4  14   2       37.28       37.08      8.46 o
  -3  14   2        1.00        1.03      2.86 o
  -2  14   2       76.52       98.34      6.93 o
  -1  14   2        4.30        1.35      2.29 o
   0  14   2       54.66       64.61      7.87 o
   1  14   2      186.77      226.99     11.43 o
   2  14   2       46.67       43.89      5.12 o
   3  14   2       17.58        3.65      2.23 o
   4  14   2        0.19        1.30      3.02 o
 -13   1   3       15.46        4.03      3.40 o
 -12   1   3       31.14       31.28      5.32 o
 -11   1   3      165.20      168.17      6.99 o
 -10   1   3     1204.10     1333.39     21.14 o
  -9   1   3        8.08        9.95      2.96 o
  -8   1   3      152.05      131.02      3.37 o
  -7   1   3      995.78     1060.70      8.59 o
  -6   1   3      343.86      348.77      3.94 o
  -5   1   3       13.85       42.07      2.13 o
  -4   1   3     3778.25     4016.84     30.09 o
  -3   1   3    11823.31    12256.11     78.93 o
  -2   1   3    21587.55    21596.34    152.26 o
  -1   1   3     4826.30     4565.39     51.61 o
   0   1   3     4125.68     3885.09     71.86 o
   1   1   3        6.95        7.14      2.55 o
   2   1   3        9.95       12.65      1.32 o
   3   1   3     3364.83     3451.80     36.06 o
   4   1   3       39.00       40.36      1.05 o
   5   1   3     1055.96     1101.77     11.37 o
   6   1   3     2052.02     2259.43     27.90 o
   7   1   3       19.80       16.58      1.59 o
   8   1   3      145.69      172.52      5.65 o
   9   1   3       27.75       42.96      4.68 o
  10   1   3       39.31       33.22      5.68 o
  11   1   3       37.28       48.92      7.69 o
  12   1   3        1.70        1.59      3.11 o
  13   1   3       56.46       73.96      9.69 o
 -13   2   3       56.56       44.40      6.20 o
 -12   2   3       67.70       84.11      6.58 o
 -11   2   3        1.84        1.51      3.30 o
 -10   2   3      256.04      239.42      7.08 o
  -9   2   3       50.58       52.94      3.83 o
  -8   2   3       28.15       28.37      3.14 o
  -7   2   3       25.72       26.52      1.78 o
  -6   2   3     1191.97     1170.60      9.23 o
  -5   2   3       71.13       88.00      1.94 o
  -4   2   3     1420.21     1422.94      9.29 o
  -3   2   3    18380.11    18411.34    125.85 o
  -2   2   3      118.54       92.02      2.35 o
  -1   2   3     1779.02     1726.44     24.72 o
   0   2   3     2324.20     2273.74     37.30 o
   1   2   3    17175.25    16762.97    192.93 o
   2   2   3    15460.52    15050.06    144.62 o
   3   2   3       46.81       43.34      1.93 o
   4   2   3      708.65      672.14      8.65 o
   5   2   3       16.64       38.98      1.47 o
   6   2   3       64.52       75.60      2.30 o
   7   2   3     3272.51     3449.82     44.70 o
   8   2   3      801.56      868.67     12.45 o
   9   2   3      348.76      363.13     10.56 o
  10   2   3       35.23       38.89      5.11 o
  11   2   3       34.61       35.93      8.38 o
  12   2   3      101.57       96.38     12.17 o
  13   2   3        0.69        0.80      3.77 o
 -13   3   3       26.50       16.34      4.93 o
 -12   3   3       42.41       46.15      5.28 o
 -11   3   3       19.75       22.34      4.32 o
 -10   3   3        8.12        8.39      3.07 o
  -9   3   3     1004.47      958.45     22.90 o
  -8   3   3      238.98      225.87      6.06 o
  -7   3   3      185.55      190.99      3.93 o
  -6   3   3     1428.87     1642.13     12.10 o
  -5   3   3     4121.89     4577.44     33.68 o
  -4   3   3     1446.75     1423.43     10.39 o
  -3   3   3      718.66      792.57      5.69 o
  -2   3   3      117.61      106.70      2.31 o
  -1   3   3        5.52        6.66      1.28 o
   0   3   3     1624.90     1668.61     28.90 o
   1   3   3     3218.32     3252.26     36.29 o
   2   3   3    15565.96    15389.97    164.75 o
   3   3   3      311.71      290.04      3.83 o
   4   3   3     1092.84     1104.99     12.16 o
   5   3   3       14.94       28.36      1.44 o
   6   3   3      171.50      177.83      3.74 o
   7   3   3      413.70      421.18      6.34 o
   8   3   3     1132.07     1182.69     31.85 o
   9   3   3       92.50       95.73      6.20 o
  10   3   3      173.85      179.33     10.27 o
  11   3   3      181.54      185.04      8.60 o
  12   3   3       25.77       22.14      5.11 o
  13   3   3       33.17       22.30      9.41 o
 -13   4   3        3.13        0.89      2.17 o
 -12   4   3      127.71      135.37      7.30 o
 -11   4   3       20.68       15.47      3.25 o
 -10   4   3       25.63       29.46      3.87 o
  -9   4   3      493.81      505.94     10.96 o
  -8   4   3       60.73       54.60      4.43 o
  -7   4   3       22.49       22.87      3.00 o
  -6   4   3      843.03      969.50      8.89 o
  -5   4   3      768.92      833.21      6.46 o
  -4   4   3      572.99      635.55      5.49 o
  -3   4   3      738.03      672.66      5.83 o
  -2   4   3      154.20      147.23      2.68 o
  -1   4   3    10580.82    10210.31    135.85 o
   0   4   3        0.23        3.76      1.32 o
   1   4   3      196.46      188.96      3.03 o
   2   4   3      298.38      255.65      2.94 o
   3   4   3      456.91      464.13      4.88 o
   4   4   3      457.24      530.08      5.30 o
   5   4   3      740.58      744.26      6.96 o
   6   4   3        0.27        3.38      1.73 o
   7   4   3       34.66       33.28      3.30 o
   8   4   3       18.41       19.22      3.44 o
   9   4   3      231.84      223.84      7.71 o
  10   4   3        2.53        5.24      3.69 o
  11   4   3      136.39      133.40      6.95 o
  12   4   3       24.06       17.01      4.75 o
  13   4   3        0.14       -0.74      5.04 o
 -13   5   3        7.71        7.34      5.08 o
 -12   5   3      137.68      112.33      7.16 o
 -11   5   3       16.11       16.35      3.11 o
 -10   5   3      369.52      382.89      8.72 o
  -9   5   3       47.55       45.04      4.58 o
  -8   5   3       37.69       48.17      4.45 o
  -7   5   3       51.04       49.30      4.18 o
  -6   5   3       19.37       17.59      2.82 o
  -5   5   3     4311.57     4403.91     37.40 o
  -4   5   3       44.15       47.87      1.84 o
  -3   5   3      888.67      998.38     10.47 o
  -2   5   3      331.99      275.88      3.93 o
  -1   5   3       81.44       92.80      2.54 o
   0   5   3     1938.15     1841.98     18.00 o
   1   5   3     6334.02     6236.05     65.01 o
   2   5   3      459.52      447.78      5.01 o
   3   5   3      120.97       96.24      2.21 o
   4   5   3     1254.86     1209.11     10.09 o
   5   5   3     1240.72     1300.46     13.17 o
   6   5   3      340.67      342.46      6.68 o
   7   5   3      259.01      260.03      6.76 o
   8   5   3      481.15      504.27     10.77 o
   9   5   3      455.58      424.63      9.78 o
  10   5   3      117.31      103.62     13.05 o
  11   5   3       19.18       23.47      6.75 o
  12   5   3        0.88       -1.06      2.90 o
 -12   6   3        0.18        0.29      1.25 o
 -11   6   3        1.81        1.16      2.23 o
 -10   6   3       46.71       47.77      4.62 o
  -9   6   3       96.35      109.07      5.69 o
  -8   6   3       79.45       81.19      5.66 o
  -7   6   3       21.91       23.88      4.39 o
  -6   6   3      103.89       80.76      5.31 o
  -5   6   3       10.83       16.03      1.88 o
  -4   6   3       31.10       30.51      1.66 o
  -3   6   3      830.11      770.89      8.71 o
  -2   6   3      272.32      257.98      3.52 o
  -1   6   3        2.86        2.41      1.30 o
   0   6   3     1349.52     1473.17     11.37 o
   1   6   3      568.90      480.67      4.77 o
   2   6   3       47.82       70.68      2.41 o
   3   6   3      133.11      141.30      3.06 o
   4   6   3      271.51      288.69      5.02 o
   5   6   3       14.04       10.02      1.99 o
   6   6   3       58.01       71.92      7.22 o
   7   6   3       14.47       19.97      4.28 o
   8   6   3       16.42       21.11      4.38 o
   9   6   3      196.15      206.69      7.45 o
  10   6   3       10.87       12.98      3.71 o
  11   6   3       38.72       45.75      5.92 o
  12   6   3      250.82      252.59     15.92 o
 -12   7   3        7.48        1.90      4.22 o
 -11   7   3        0.22        0.85      2.39 o
 -10   7   3        4.06        2.61      3.16 o
  -9   7   3       26.10       18.92      4.35 o
  -8   7   3       64.11       61.64      6.03 o
  -7   7   3       11.76        8.18      4.54 o
  -6   7   3        2.11        1.03      3.11 o
  -5   7   3        0.11        2.03      1.92 o
  -4   7   3      176.35      171.37      3.88 o
  -3   7   3       61.24       60.60      2.34 o
  -2   7   3       24.74       38.41      2.04 o
  -1   7   3      839.05      868.04      7.48 o
   0   7   3      292.64      308.57      4.08 o
   1   7   3      493.52      517.87      5.33 o
   2   7   3     1199.19     1193.47     11.61 o
   3   7   3       70.81       53.82      3.10 o
   4   7   3      357.86      374.73      7.14 o
   5   7   3        6.66        5.52      2.70 o
   6   7   3      229.19      222.11      9.08 o
   7   7   3      241.99      239.44      9.95 o
   8   7   3        0.01       -0.10      2.83 o
   9   7   3        7.78        6.57      4.07 o
  10   7   3       49.66       53.54      5.59 o
  11   7   3        0.01        0.36      2.10 o
  12   7   3       95.52      104.82      6.87 o
 -11   8   3       58.25       65.00      5.08 o
 -10   8   3        0.91       -0.07      2.19 o
  -9   8   3        0.29        1.35      2.96 o
  -8   8   3      147.99      137.10      7.16 o
  -7   8   3      840.53      792.19     20.52 o
  -6   8   3       53.64       68.02      6.68 o
  -5   8   3       36.49       37.21      3.69 o
  -4   8   3       19.05       21.44      3.60 o
  -3   8   3      956.59      984.61     12.05 o
  -2   8   3     2678.57     2726.50     24.05 o
  -1   8   3      851.69      823.56      8.54 o
   0   8   3      183.55      210.20      3.45 o
   1   8   3        8.12        8.31      2.50 o
   2   8   3        0.94        2.01      2.24 o
   3   8   3      198.70      165.50      5.88 o
   4   8   3      227.20      184.09      9.33 o
   5   8   3      349.97      323.40      9.09 o
   6   8   3       16.55       14.26      5.21 o
   7   8   3       27.98       28.89      5.52 o
   8   8   3       56.21       45.73      7.11 o
   9   8   3       56.30       77.03      7.08 o
  10   8   3        7.63        7.67      3.59 o
  11   8   3       29.70       14.25      4.75 o
 -10   9   3       72.05       83.11      5.15 o
  -9   9   3       23.75       19.06      4.27 o
  -8   9   3       19.79       16.89      4.27 o
  -7   9   3      178.36      158.71      7.15 o
  -6   9   3       87.26       88.37      6.02 o
  -5   9   3       71.06       63.15      4.30 o
  -4   9   3      159.07      161.82      6.10 o
  -3   9   3        1.33        1.88      2.44 o
  -2   9   3       81.70       85.45      4.01 o
  -1   9   3        9.31        7.93      2.16 o
   0   9   3      110.42      108.18      6.02 o
   1   9   3       81.13       66.20      5.34 o
   2   9   3       34.26       40.21      3.84 o
   3   9   3      756.94      724.29     12.92 o
   4   9   3      544.80      549.47     10.66 o
   5   9   3       35.91       40.10      4.43 o
   6   9   3        8.66        8.38      4.23 o
   7   9   3        0.06       -0.89      3.41 o
   8   9   3      314.45      320.71     10.58 o
   9   9   3        5.55        6.63      4.70 o
  10   9   3       50.17       60.18      9.98 o
 -10  10   3        0.31       -0.75      2.66 o
  -9  10   3       97.61       95.86      5.24 o
  -8  10   3      397.17      466.96     16.31 o
  -7  10   3       12.62       16.39      3.96 o
  -6  10   3       80.85       82.72      5.51 o
  -5  10   3        9.81        9.02      2.89 o
  -4  10   3        0.54        1.06      2.31 o
  -3  10   3       22.82       19.92      3.37 o
  -2  10   3      124.53      121.36      4.82 o
  -1  10   3        2.13        2.81      2.54 o
   0  10   3        0.97        1.75      3.16 o
   1  10   3      114.18      125.94      7.22 o
   2  10   3       13.14       12.47      4.79 o
   3  10   3      683.60      680.23     12.22 o
   4  10   3      129.43      123.70      6.87 o
   5  10   3       81.49       76.93      5.16 o
   6  10   3      109.14      110.58      9.10 o
   7  10   3        8.15        8.06      4.08 o
   8  10   3      112.69      116.02      9.61 o
   9  10   3       11.34       17.49      4.26 o
  10  10   3       15.23        5.70      3.37 o
  -9  11   3       45.69       44.85      4.95 o
  -8  11   3        8.35        6.32      2.48 o
  -7  11   3        0.23       -0.80      2.24 o
  -6  11   3       32.39       37.90      4.34 o
  -5  11   3      116.71      118.01      4.95 o
  -4  11   3        3.90        3.23      2.40 o
  -3  11   3       20.41       22.42      3.91 o
  -2  11   3       50.73       48.27      7.25 o
  -1  11   3       43.61       52.34      5.35 o
   0  11   3        6.76        5.62      3.29 o
   1  11   3       36.71       41.99      5.15 o
   2  11   3      537.69      615.76     13.01 o
   3  11   3      294.05      332.85      9.64 o
   4  11   3      342.42      351.47      9.98 o
   5  11   3       52.78       55.54      5.37 o
   6  11   3        2.32        4.34      3.30 o
   7  11   3        0.77        0.70      2.76 o
   8  11   3        9.75        9.86      3.34 o
   9  11   3        3.24        3.97      3.69 o
  -7  12   3        4.54        3.49      2.45 o
  -6  12   3      330.92      391.35     10.61 o
  -5  12   3        0.05        1.29      1.76 o
  -4  12   3        0.91       -1.11      2.26 o
  -3  12   3       12.92       11.42      3.14 o
  -2  12   3        3.11        4.71      4.15 o
  -1  12   3        4.89        7.03      4.36 o
   0  12   3        0.12        2.27      3.30 o
   1  12   3      168.31      176.84      6.89 o
   2  12   3       49.75       58.59      7.34 o
   3  12   3      298.00      333.83      9.51 o
   4  12   3       15.48       13.78      3.95 o
   5  12   3        1.47        1.15      2.25 o
   6  12   3       44.67       52.06      4.79 o
   7  12   3        5.40        2.63      2.20 o
  -6  13   3       57.69       64.73      4.70 o
  -5  13   3       71.00       67.99      5.47 o
  -4  13   3       16.87        7.17      2.34 o
  -3  13   3        5.56        4.69      2.53 o
  -2  13   3        8.46        9.49      3.84 o
  -1  13   3        2.56        0.21      2.31 o
   0  13   3        0.08       -1.79      2.81 o
   1  13   3       16.01       12.83      4.77 o
   2  13   3       85.99       97.52      5.62 o
   3  13   3        7.95        4.94      2.95 o
   4  13   3       87.98       84.79      4.64 o
   5  13   3        6.05        4.51      2.43 o
   6  13   3        8.19        4.68      4.02 o
  -4  14   3       22.09       14.69      6.05 o
  -3  14   3       66.27       69.89      5.61 o
  -2  14   3      112.94      133.70      8.09 o
  -1  14   3      105.97      133.16      7.21 o
   0  14   3        9.48        2.12      2.84 o
   1  14   3        9.64        2.39      2.24 o
   2  14   3        0.01       -0.39      2.47 o
   3  14   3       20.47        4.65      2.71 o
   4  14   3        0.64        0.03      2.63 o
 -13   0   4       33.31        2.74      5.61 o
 -12   0   4       81.06       99.41     13.08 o
 -11   0   4       56.83       68.34     10.52 o
 -10   0   4       97.03      117.30      8.72 o
  -9   0   4     1388.80     1430.12     23.65 o
  -8   0   4     1907.53     1913.64     28.60 o
  -7   0   4       12.25       22.92      2.19 o
  -6   0   4       88.92       93.55      3.53 o
  -5   0   4     1084.57     1334.00     13.43 o
  -4   0   4     2087.23     2167.14     20.14 o
  -3   0   4     2751.43     3124.11     39.92 o
  -2   0   4     1373.68     1356.23     14.44 o
  -1   0   4        2.42        2.92      0.91 o
   0   0   4      429.96      387.37     10.18 o
   1   0   4     9404.49     9029.62    142.71 o
   2   0   4    23140.12    22544.93    347.64 o
   3   0   4       57.88       53.08      2.20 o
   4   0   4      489.57      587.00      6.27 o
   5   0   4     7172.64     7714.66    100.61 o
   6   0   4     9240.26    10750.97    155.47 o
   7   0   4      110.20      132.46      4.46 o
   8   0   4      535.03      515.25     12.25 o
   9   0   4      257.87      250.98     11.02 o
  10   0   4      867.43     1000.67     30.27 o
  11   0   4     1000.29     1040.85    107.77 o
  12   0   4      305.52      333.22     17.23 o
  13   0   4        1.27        1.84      6.22 o
 -13   1   4       24.00        2.38      3.80 o
 -12   1   4       14.81       14.90      4.19 o
 -11   1   4       20.01       20.55      4.71 o
 -10   1   4       31.88       33.39      4.45 o
  -9   1   4      106.16      111.07      4.84 o
  -8   1   4      384.96      412.69      5.79 o
  -7   1   4      107.23      110.12      2.57 o
  -6   1   4      822.83      873.35      7.42 o
  -5   1   4       63.91       91.74      2.13 o
  -4   1   4     5772.38     6241.69     38.77 o
  -3   1   4      688.05      623.33      5.48 o
  -2   1   4      379.56      359.97      3.72 o
  -1   1   4     4963.33     4663.80     80.59 o
   0   1   4     3121.35     3105.95     51.70 o
   1   1   4      336.75      321.91      4.05 o
   2   1   4      223.15      248.04      2.93 o
   3   1   4      406.96      382.58      3.69 o
   4   1   4     1009.34     1035.94     10.85 o
   5   1   4      100.18      118.70      1.90 o
   6   1   4        4.09        1.90      1.14 o
   7   1   4      135.37      149.39      3.43 o
   8   1   4       10.52        9.81      2.85 o
   9   1   4       36.73       40.57      4.89 o
  10   1   4        8.10        3.84      3.82 o
  11   1   4      499.91      524.23     15.07 o
  12   1   4      226.74      257.95     11.63 o
  13   1   4       36.47        9.39      8.43 o
 -13   2   4        0.30        0.22      2.12 o
 -12   2   4       54.60       66.94      7.78 o
 -11   2   4      251.38      244.62     13.07 o
 -10   2   4      264.46      279.05      7.50 o
  -9   2   4      647.18      606.34     16.01 o
  -8   2   4     1114.68     1114.05     24.05 o
  -7   2   4       60.72       60.03      2.28 o
  -6   2   4      185.47      189.35      3.26 o
  -5   2   4       67.60       87.17      2.08 o
  -4   2   4     4253.23     4836.15     36.37 o
  -3   2   4       59.17       62.58      2.08 o
  -2   2   4     1334.69     1302.35     12.92 o
  -1   2   4     1333.10     1441.20     20.39 o
   0   2   4        0.77        2.63      0.73 o
   1   2   4    20865.13    20156.57    306.19 o
   2   2   4      265.17      251.01      3.48 o
   3   2   4       53.03       45.35      1.60 o
   4   2   4     1103.47     1190.07     12.36 o
   5   2   4        0.35        2.46      0.91 o
   6   2   4      174.74      166.54      2.94 o
   7   2   4      148.91      139.89      3.68 o
   8   2   4       75.58       76.67      6.62 o
   9   2   4      191.03      170.58      7.31 o
  10   2   4        4.30        3.44      3.20 o
  11   2   4      302.27      333.74     17.15 o
  12   2   4       57.81       57.15      7.69 o
  13   2   4       22.96        6.38      5.00 o
 -13   3   4       81.53       88.13      6.34 o
 -12   3   4       13.52       19.68      4.45 o
 -11   3   4      305.76      317.93      9.54 o
 -10   3   4      150.86      143.54      5.94 o
  -9   3   4      625.54      588.38     19.96 o
  -8   3   4       28.60       40.90      4.17 o
  -7   3   4      299.35      292.48      6.04 o
  -6   3   4      312.40      338.10      4.25 o
  -5   3   4       45.74       51.55      1.97 o
  -4   3   4     5860.60     6051.88     48.11 o
  -3   3   4      173.34      176.24      2.62 o
  -2   3   4      226.94      205.41      2.83 o
  -1   3   4       95.38       98.42      1.82 o
   0   3   4     2443.88     2420.87     35.10 o
   1   3   4      439.43      405.30      6.37 o
   2   3   4     7751.79     7356.10     73.22 o
   3   3   4      798.45      786.56      8.58 o
   4   3   4     1586.73     1550.90     16.96 o
   5   3   4     3270.61     3563.11     45.64 o
   6   3   4     2470.95     2630.91     38.25 o
   7   3   4      167.49      145.33      4.35 o
   8   3   4        4.57        4.37      2.79 o
   9   3   4      359.94      381.94     11.80 o
  10   3   4       46.98       50.67      5.36 o
  11   3   4        6.47        7.64      3.49 o
  12   3   4        8.50        5.92      4.75 o
  13   3   4       94.46      116.55     16.34 o
 -13   4   4       11.53        2.56      3.55 o
 -12   4   4       22.67        7.41      4.27 o
 -11   4   4        1.89        1.93      2.35 o
 -10   4   4       41.95       46.66      5.12 o
  -9   4   4       30.09       37.19      4.17 o
  -8   4   4      703.88      655.47     11.63 o
  -7   4   4       57.35       46.74      4.13 o
  -6   4   4      591.03      602.37      6.31 o
  -5   4   4     2038.61     1928.22     15.82 o
  -4   4   4     1667.97     1737.21     16.12 o
  -3   4   4      154.23      169.26      2.44 o
  -2   4   4      694.73      610.58      9.64 o
  -1   4   4      389.71      390.14      4.77 o
   0   4   4       13.81        5.95      1.30 o
   1   4   4     2340.75     2410.71     30.39 o
   2   4   4        0.27        2.81      0.56 o
   3   4   4      141.40      183.11      2.90 o
   4   4   4      666.01      630.73      8.26 o
   5   4   4      547.62      580.36      6.13 o
   6   4   4      306.12      330.06      5.19 o
   7   4   4        0.02        0.74      2.10 o
   8   4   4      706.39      663.48     17.95 o
   9   4   4      635.70      653.80     17.13 o
  10   4   4      394.05      386.03     16.82 o
  11   4   4      241.19      250.59      9.11 o
  12   4   4        5.52        3.33      2.63 o
  13   4   4       82.26       97.49     23.11 o
 -12   5   4        2.56        1.31      1.76 o
 -11   5   4        4.80        5.53      2.82 o
 -10   5   4       38.94       38.31      4.08 o
  -9   5   4        7.47        4.58      2.87 o
  -8   5   4      218.14      204.19      6.75 o
  -7   5   4       85.07       83.78      5.06 o
  -6   5   4      775.65      753.69      9.37 o
  -5   5   4       45.54       37.39      1.73 o
  -4   5   4      760.25      742.74      7.70 o
  -3   5   4        0.59        1.74      1.12 o
  -2   5   4      334.04      297.16      3.47 o
  -1   5   4     3393.42     3617.54     41.89 o
   0   5   4      276.28      326.41      3.66 o
   1   5   4     1051.65     1043.08     12.50 o
   2   5   4     2188.70     2251.12     30.28 o
   3   5   4      181.66      194.74      3.89 o
   4   5   4      665.46      695.90      8.50 o
   5   5   4       32.83       29.80      2.36 o
   6   5   4       36.60       36.77      4.11 o
   7   5   4        2.63        4.90      3.34 o
   8   5   4      117.07      113.68      5.85 o
   9   5   4      681.05      666.83     13.94 o
  10   5   4      156.87      156.68     12.34 o
  11   5   4       48.33       43.73      6.59 o
  12   5   4       67.91       55.84      9.26 o
 -12   6   4       21.85        6.21      2.87 o
 -11   6   4       70.58       67.77      4.33 o
 -10   6   4        7.70        7.07      3.29 o
  -9   6   4       52.61       55.84      4.99 o
  -8   6   4      149.78      135.33      6.47 o
  -7   6   4      102.81      100.42      6.18 o
  -6   6   4      453.93      458.81      9.58 o
  -5   6   4       37.96       40.96      2.31 o
  -4   6   4      161.36      159.75      2.98 o
  -3   6   4       20.25       23.87      1.99 o
  -2   6   4     1348.92     1325.27     12.31 o
  -1   6   4        6.03        5.34      1.24 o
   0   6   4       23.70       33.99      1.63 o
   1   6   4     1304.95     1272.30     11.90 o
   2   6   4     4497.74     4575.63     51.55 o
   3   6   4      201.36      247.17      4.35 o
   4   6   4      190.62      180.07      4.14 o
   5   6   4      143.45      158.75      4.13 o
   6   6   4      100.65      101.28      5.88 o
   7   6   4      132.46      119.09      7.84 o
   8   6   4      481.89      487.90     11.16 o
   9   6   4       95.48      121.09     10.84 o
  10   6   4        0.27       -0.16      2.85 o
  11   6   4      102.11      110.47      7.66 o
  12   6   4       10.78        3.36      4.00 o
 -12   7   4       35.13       33.48     13.38 o
 -11   7   4      112.28      133.53      5.44 o
 -10   7   4        6.33        6.13      3.56 o
  -9   7   4      175.78      179.49      7.43 o
  -8   7   4       17.98       12.45      4.53 o
  -7   7   4       37.09       39.83      6.87 o
  -6   7   4      371.00      351.61      9.77 o
  -5   7   4       75.13       74.56      4.25 o
  -4   7   4        3.53        4.37      1.79 o
  -3   7   4      140.64      111.38      2.99 o
  -2   7   4      427.30      375.56      4.97 o
  -1   7   4      162.00      145.29      3.10 o
   0   7   4      138.06      106.24      2.15 o
   1   7   4      233.98      210.07      3.59 o
   2   7   4      156.20      148.60      3.70 o
   3   7   4     1751.38     1823.03     24.21 o
   4   7   4      199.63      184.06      4.71 o
   5   7   4       35.88       30.97      3.42 o
   6   7   4      765.14      734.63     14.44 o
   7   7   4      646.23      674.75     14.00 o
   8   7   4      536.78      506.97     11.32 o
   9   7   4       56.62       66.32      5.21 o
  10   7   4       64.01       60.72      5.71 o
  11   7   4       11.99        4.92      2.72 o
 -11   8   4       36.94       28.19      4.06 o
 -10   8   4      179.19      198.07      6.83 o
  -9   8   4        0.76       -0.45      2.27 o
  -8   8   4       13.79       11.67      4.19 o
  -7   8   4      879.47      907.01     16.24 o
  -6   8   4      269.60      261.41     13.07 o
  -5   8   4       34.70       37.97      3.71 o
  -4   8   4       21.89       18.92      2.99 o
  -3   8   4      436.83      465.38      6.92 o
  -2   8   4     1888.23     1953.25     19.04 o
  -1   8   4      133.06      137.39      3.85 o
   0   8   4       17.70       19.13      2.46 o
   1   8   4      200.76      187.55      6.11 o
   2   8   4      165.96      147.54      4.66 o
   3   8   4      801.36      805.84     13.54 o
   4   8   4       25.98       33.10      3.89 o
   5   8   4        2.56        3.20      2.68 o
   6   8   4      220.78      216.28     17.45 o
   7   8   4        4.97        6.15      4.11 o
   8   8   4       68.16       68.63      6.28 o
   9   8   4       71.96       63.83      7.73 o
  10   8   4        0.30       -0.73      2.46 o
  11   8   4       19.31       12.69      4.81 o
 -10   9   4        8.14        4.32      2.50 o
  -9   9   4       25.38       14.56      4.08 o
  -8   9   4       18.44       21.34      4.14 o
  -7   9   4      251.44      285.25      9.16 o
  -6   9   4       65.68       63.63      5.69 o
  -5   9   4      125.27      120.34      5.12 o
  -4   9   4       61.53       53.66      4.12 o
  -3   9   4       36.16       39.06      3.73 o
  -2   9   4      374.73      385.90      7.25 o
  -1   9   4        0.22        2.54      2.33 o
   0   9   4      213.89      225.03      8.01 o
   1   9   4       87.14       99.76      6.63 o
   2   9   4      276.51      278.01      9.18 o
   3   9   4      127.97      113.99      6.90 o
   4   9   4      414.61      375.22      8.64 o
   5   9   4      372.89      363.70     10.93 o
   6   9   4      194.08      205.22     16.38 o
   7   9   4       27.00       23.91      4.84 o
   8   9   4       76.83       66.17      5.94 o
   9   9   4        8.41       10.89      4.18 o
  10   9   4       21.69       10.47      3.85 o
  -9  10   4       10.95        5.93      2.65 o
  -8  10   4      437.00      487.71     10.11 o
  -7  10   4      263.08      284.91      7.96 o
  -6  10   4       67.37       72.28      5.27 o
  -5  10   4        1.34        2.07      2.22 o
  -4  10   4        6.92        5.07      2.64 o
  -3  10   4      121.95      131.80      5.82 o
  -2  10   4      143.64      147.18      5.27 o
  -1  10   4      631.11      644.30     15.78 o
   0  10   4        3.54        5.95      3.65 o
   1  10   4        5.06        4.33      3.68 o
   2  10   4       74.78       85.66      6.94 o
   3  10   4      223.31      232.18      9.40 o
   4  10   4      122.53      119.94      7.55 o
   5  10   4       38.95       23.60      5.99 o
   6  10   4      106.45      117.59      9.90 o
   7  10   4        1.52        3.32      3.28 o
   8  10   4       26.99       35.00      5.23 o
   9  10   4       72.45       80.96      6.45 o
  -8  11   4       33.12       14.57      4.34 o
  -7  11   4      114.20      113.36      5.70 o
  -6  11   4       35.85       49.33      4.27 o
  -5  11   4        3.16        3.97      2.26 o
  -4  11   4       51.56       62.15      4.30 o
  -3  11   4      134.34      140.62      5.69 o
  -2  11   4       48.85       45.58      6.80 o
  -1  11   4      750.24      822.59     16.19 o
   0  11   4      361.70      393.00      9.95 o
   1  11   4       43.21       39.51      5.15 o
   2  11   4     1038.87     1151.81     19.15 o
   3  11   4      198.98      201.99      8.02 o
   4  11   4       87.36      100.53      6.22 o
   5  11   4        6.84        4.78      2.82 o
   6  11   4       25.90       23.40      6.51 o
   7  11   4        6.88        4.63      3.02 o
   8  11   4       11.63        7.72      2.94 o
  -7  12   4       10.06        5.36      2.75 o
  -6  12   4       96.20      109.41      5.35 o
  -5  12   4       92.46      100.09      4.53 o
  -4  12   4        0.15        0.50      2.03 o
  -3  12   4       42.98       53.47      4.70 o
  -2  12   4        3.79        2.93      3.63 o
  -1  12   4       23.57       23.41      4.48 o
   0  12   4        2.80        3.55      3.03 o
   1  12   4        5.03        8.13      3.50 o
   2  12   4       38.14       45.86      5.28 o
   3  12   4       97.06       96.50      6.77 o
   4  12   4       10.35        6.46      3.43 o
   5  12   4       17.97        9.99      3.61 o
   6  12   4        1.15       -0.07      2.39 o
   7  12   4        1.90        1.87      2.74 o
  -6  13   4      235.42      311.71     15.43 o
  -5  13   4        2.89        1.79      1.88 o
  -4  13   4       60.90       60.30      3.91 o
  -3  13   4        5.90        5.17      3.39 o
  -2  13   4       76.61       86.69      5.93 o
  -1  13   4       75.43       84.93      6.27 o
   0  13   4       46.69       51.03      5.47 o
   1  13   4       30.36       25.14      4.17 o
   2  13   4       30.85       21.27      5.46 o
   3  13   4       23.60        7.74      4.22 o
   4  13   4        6.13        1.73      2.41 o
   5  13   4       34.88       45.68      5.52 o
   6  13   4        3.51       -0.72      2.79 o
  -3  14   4        9.29        2.66      3.21 o
  -2  14   4       40.36       50.83      8.41 o
  -1  14   4       20.43        9.92      3.47 o
   0  14   4        7.62        8.70      3.84 o
   1  14   4       41.32       44.67      6.02 o
   2  14   4        4.99        2.39      2.45 o
   3  14   4       28.22       21.07      5.46 o
 -13   1   5       18.77        1.33      3.65 o
 -12   1   5      135.13      156.38      9.05 o
 -11   1   5       38.52       38.44      7.28 o
 -10   1   5       62.43       55.31      5.31 o
  -9   1   5       56.16       54.77      4.06 o
  -8   1   5      519.08      535.60      8.91 o
  -7   1   5      555.09      554.76      6.26 o
  -6   1   5      333.19      337.21      3.70 o
  -5   1   5     4459.46     4987.58     32.70 o
  -4   1   5     3115.75     3201.92     22.65 o
  -3   1   5     2248.73     2443.75     15.71 o
  -2   1   5     3360.28     3363.55     32.59 o
  -1   1   5     1206.15     1143.96     13.27 o
   0   1   5     2449.70     2376.98     40.46 o
   1   1   5     2991.48     3091.32     45.17 o
   2   1   5      983.05      929.57     11.87 o
   3   1   5       39.97       54.86      1.20 o
   4   1   5      125.67      145.72      1.75 o
   5   1   5      239.46      264.14      3.15 o
   6   1   5       38.66       35.80      2.33 o
   7   1   5      295.89      295.36      5.85 o
   8   1   5     1020.70     1079.26     16.78 o
   9   1   5       60.18       52.08      5.81 o
  10   1   5       13.58       11.15      5.87 o
  11   1   5      101.47      110.75      8.47 o
  12   1   5       59.88       66.47      7.51 o
  13   1   5       35.37        8.84      6.70 o
 -13   2   5        6.83       -0.06      2.92 o
 -12   2   5        1.29        4.97      4.40 o
 -11   2   5       95.92      101.38      5.19 o
 -10   2   5        5.26        7.44      3.17 o
  -9   2   5     1742.77     1679.21     41.60 o
  -8   2   5      143.04      138.37      4.32 o
  -7   2   5      628.50      611.67      6.93 o
  -6   2   5     4443.79     4740.40     39.16 o
  -5   2   5     3673.23     3841.46     28.35 o
  -4   2   5       63.76       41.29      1.86 o
  -3   2   5      283.34      298.27      3.36 o
  -2   2   5       51.18       52.09      2.18 o
  -1   2   5     5355.74     5032.10     69.79 o
   0   2   5     2799.62     2494.46     32.98 o
   1   2   5      938.87      951.22     15.25 o
   2   2   5      227.58      187.15      4.06 o
   3   2   5       60.11       58.65      1.30 o
   4   2   5     2030.50     2216.28     27.59 o
   5   2   5     1183.25     1259.32     15.37 o
   6   2   5      429.55      421.51      6.84 o
   7   2   5      483.91      482.64     10.34 o
   8   2   5        0.43        4.38      3.22 o
   9   2   5      151.26      170.53      6.99 o
  10   2   5      189.88      189.54     11.96 o
  11   2   5       18.80       26.73      6.30 o
  12   2   5      379.87      472.12     22.66 o
  13   2   5        1.59       -0.28      3.50 o
 -13   3   5       18.95        3.93      4.22 o
 -12   3   5        0.80        1.53      2.73 o
 -11   3   5        0.07        4.09      2.73 o
 -10   3   5        2.69        4.54      2.57 o
  -9   3   5      139.53      137.58      5.70 o
  -8   3   5       49.83       56.11      4.44 o
  -7   3   5        4.33        2.31      1.66 o
  -6   3   5       82.32       79.21      2.65 o
  -5   3   5        0.50        2.16      1.24 o
  -4   3   5       22.23       14.30      1.49 o
  -3   3   5       84.19       79.90      2.39 o
  -2   3   5       40.61       57.34      2.49 o
  -1   3   5       69.08       71.72      2.39 o
   0   3   5      695.72      695.04      9.89 o
   1   3   5     1359.94     1382.49     18.37 o
   2   3   5     2351.92     2337.35     30.45 o
   3   3   5     1630.90     1626.20     19.35 o
   4   3   5      297.21      307.75      4.00 o
   5   3   5      398.92      409.10      4.93 o
   6   3   5      552.04      512.48      6.84 o
   7   3   5       58.62       62.64      3.33 o
   8   3   5      150.46      139.47      6.67 o
   9   3   5       10.92       17.03      4.27 o
  10   3   5      163.15      165.12      7.25 o
  11   3   5        0.24        0.18      2.87 o
  12   3   5       18.23       12.29      6.10 o
  13   3   5        1.66        1.45      5.04 o
 -13   4   5       14.61        3.56      3.64 o
 -12   4   5        3.96        1.78      2.16 o
 -11   4   5       31.54       21.64      4.17 o
 -10   4   5        5.47        4.40      2.76 o
  -9   4   5       99.07      106.31      5.19 o
  -8   4   5      895.16      896.42     16.02 o
  -7   4   5       53.09       48.83      3.78 o
  -6   4   5      506.02      450.46      5.86 o
  -5   4   5      112.84      110.87      2.33 o
  -4   4   5        0.38        1.54      1.15 o
  -3   4   5       96.97       96.39      2.27 o
  -2   4   5      598.19      526.87      6.81 o
  -1   4   5      132.26       92.17      2.69 o
   0   4   5     8767.65     8845.07    117.15 o
   1   4   5      461.68      484.54      5.15 o
   2   4   5     1286.03     1399.27     18.93 o
   3   4   5      840.40      715.61      6.86 o
   4   4   5      287.21      258.06      3.85 o
   5   4   5      402.19      402.42      4.99 o
   6   4   5       29.06       26.31      2.55 o
   7   4   5      203.53      179.46      5.93 o
   8   4   5       93.04       99.12      5.29 o
   9   4   5      148.46      157.97      7.15 o
  10   4   5        5.21        5.70      3.44 o
  11   4   5        4.07        3.29      2.93 o
  12   4   5       68.75       56.13      9.35 o
 -12   5   5      137.66      124.64     11.66 o
 -11   5   5        9.46        3.47      2.18 o
 -10   5   5      237.50      253.22      7.25 o
  -9   5   5       32.08       33.92      4.46 o
  -8   5   5       10.01       13.38      4.06 o
  -7   5   5       46.57       51.08      4.71 o
  -6   5   5       61.20       66.03      3.91 o
  -5   5   5      852.84      833.93      7.96 o
  -4   5   5     1917.02     1955.59     18.97 o
  -3   5   5        5.34        3.45      1.46 o
  -2   5   5     2636.95     2558.61     26.06 o
  -1   5   5     1316.94     1393.08     15.03 o
   0   5   5      688.57      616.90      7.38 o
   1   5   5      568.29      608.21      6.72 o
   2   5   5     7208.96     7555.37     90.96 o
   3   5   5     3144.97     3206.09     43.49 o
   4   5   5        9.91       14.80      2.19 o
   5   5   5      109.02       94.62      3.37 o
   6   5   5       26.06       24.34      3.76 o
   7   5   5      347.31      340.06      8.35 o
   8   5   5      208.81      204.01      6.98 o
   9   5   5      241.27      242.76     10.21 o
  10   5   5        6.93       15.37      4.88 o
  11   5   5        1.42        2.03      3.78 o
  12   5   5      102.64      101.27     11.96 o
 -12   6   5       56.28       53.80      4.32 o
 -11   6   5        1.15        2.04      2.13 o
 -10   6   5        4.60        5.05      3.12 o
  -9   6   5       20.12       21.86      3.94 o
  -8   6   5      365.48      370.47     11.31 o
  -7   6   5      137.08      131.51      6.27 o
  -6   6   5        6.10        6.04      3.86 o
  -5   6   5       32.16       28.18      2.06 o
  -4   6   5      847.90      786.06     12.43 o
  -3   6   5      775.69      708.57      6.74 o
  -2   6   5      650.40      725.64      6.78 o
  -1   6   5      123.65      121.00      2.65 o
   0   6   5        6.56       11.65      1.58 o
   1   6   5      425.25      437.10      5.31 o
   2   6   5       33.22       41.60      2.42 o
   3   6   5     2069.51     2130.03     22.68 o
   4   6   5       93.58       92.58      3.65 o
   5   6   5     2386.63     2438.75     26.66 o
   6   6   5      147.69      165.68      6.50 o
   7   6   5        1.65        3.13      3.36 o
   8   6   5        2.32        2.11      3.05 o
   9   6   5      602.05      612.71     12.78 o
  10   6   5      267.27      316.58     10.53 o
  11   6   5       35.86       21.09      6.23 o
  12   6   5        3.17       -0.03      2.96 o
 -11   7   5        1.28        1.30      2.14 o
 -10   7   5       74.94       79.04      6.89 o
  -9   7   5        4.68        6.09      3.52 o
  -8   7   5      223.05      226.95      8.47 o
  -7   7   5       57.96       58.88      5.49 o
  -6   7   5       36.68       39.23      4.29 o
  -5   7   5       47.57       54.10      3.47 o
  -4   7   5      210.75      200.90      4.03 o
  -3   7   5       40.48       55.06      2.39 o
  -2   7   5      104.42      119.88      2.79 o
  -1   7   5        2.57        3.75      1.53 o
   0   7   5       20.59       26.43      1.87 o
   1   7   5       25.67       27.32      2.22 o
   2   7   5       62.12       64.80      3.30 o
   3   7   5      105.51       85.55      3.50 o
   4   7   5       48.04       42.27      3.26 o
   5   7   5       72.90       71.46      4.31 o
   6   7   5      124.28      128.73      6.46 o
   7   7   5        3.96        3.46      3.40 o
   8   7   5       10.15        9.57      3.75 o
   9   7   5       71.15       61.08      4.92 o
  10   7   5        4.27        5.79      3.47 o
  11   7   5      164.68      170.61     17.19 o
 -11   8   5        9.72        4.30      2.55 o
 -10   8   5        1.16        0.56      2.39 o
  -9   8   5       64.95       67.06      7.14 o
  -8   8   5       21.47       29.69      5.55 o
  -7   8   5      139.72      132.82      6.62 o
  -6   8   5      483.77      471.08     10.76 o
  -5   8   5      118.18      105.97      4.70 o
  -4   8   5      973.90      942.05     12.72 o
  -3   8   5      345.65      305.35      6.10 o
  -2   8   5     3491.44     3484.05     37.97 o
  -1   8   5       40.80       42.11      2.96 o
   0   8   5       53.76       56.38      4.34 o
   1   8   5        2.71        1.42      2.59 o
   2   8   5      409.04      389.42      8.87 o
   3   8   5     1127.36     1146.68     17.85 o
   4   8   5      573.52      541.69     11.83 o
   5   8   5     1071.73     1066.68     15.66 o
   6   8   5      389.04      379.12     16.41 o
   7   8   5       80.64       82.93      6.81 o
   8   8   5        2.17        0.37      2.48 o
   9   8   5       48.97       51.20      6.43 o
  10   8   5       87.86       91.79      9.20 o
  11   8   5      257.59      310.18     46.19 o
 -10   9   5       17.96       10.19      3.28 o
  -9   9   5       96.60       99.14      7.69 o
  -8   9   5       16.30       20.04      3.81 o
  -7   9   5      177.24      175.10      8.25 o
  -6   9   5       65.75       62.60      5.53 o
  -5   9   5      258.28      276.35      6.91 o
  -4   9   5       86.11       82.53      5.19 o
  -3   9   5      249.72      270.21      6.98 o
  -2   9   5      820.53      784.70     13.00 o
  -1   9   5       42.63       47.84      4.33 o
   0   9   5       43.81       39.25      5.18 o
   1   9   5       19.62       26.23      5.54 o
   2   9   5       16.67       22.28      4.91 o
   3   9   5      514.99      546.60     11.33 o
   4   9   5       48.66       49.78      5.29 o
   5   9   5      177.58      191.49     11.00 o
   6   9   5      136.94      147.08     14.50 o
   7   9   5        0.14       -1.42      2.98 o
   8   9   5        7.42        7.34      3.95 o
   9   9   5      127.16      153.52     14.96 o
  10   9   5       29.23       26.87      3.94 o
  -9  10   5       13.34        5.74      2.98 o
  -8  10   5       45.07       48.58      4.71 o
  -7  10   5       35.03       36.48      3.98 o
  -6  10   5      127.60      131.75      5.78 o
  -5  10   5      133.96      132.49      5.27 o
  -4  10   5       10.12       10.06      3.28 o
  -3  10   5        5.65        7.64      2.68 o
  -2  10   5      375.25      362.56      9.48 o
  -1  10   5      197.03      195.25      7.07 o
   0  10   5       95.91       85.15      6.22 o
   1  10   5       41.54       43.27      5.59 o
   2  10   5       35.83       32.03      5.60 o
   3  10   5      326.58      341.01     10.70 o
   4  10   5       65.63       69.72      5.17 o
   5  10   5       18.25       11.68      4.63 o
   6  10   5        1.69        0.43      3.08 o
   7  10   5      111.89      128.35     15.74 o
   8  10   5        0.01        1.30      2.62 o
   9  10   5        8.25        6.34      2.58 o
  -8  11   5        2.56        1.55      2.88 o
  -7  11   5       19.89        8.53      2.70 o
  -6  11   5        2.93        4.94      3.33 o
  -5  11   5        0.12        0.39      1.90 o
  -4  11   5        9.33        8.68      2.82 o
  -3  11   5      114.04      116.35      5.18 o
  -2  11   5      513.50      558.49     12.18 o
  -1  11   5      100.94       99.54      5.56 o
   0  11   5       96.59      108.63      6.24 o
   1  11   5       18.10       23.38      4.54 o
   2  11   5      234.16      242.10      8.48 o
   3  11   5      280.43      318.65      9.34 o
   4  11   5        0.13        1.59      2.92 o
   5  11   5       19.11        8.63      3.50 o
   6  11   5        4.65        3.72      3.78 o
   7  11   5       12.78        6.87      4.14 o
   8  11   5        0.04       -0.03      2.31 o
  -7  12   5       30.16       22.84      3.26 o
  -6  12   5       73.56       77.00      5.26 o
  -5  12   5      112.00      110.91      7.35 o
  -4  12   5       34.55       29.91      4.29 o
  -3  12   5       18.11       14.50      4.02 o
  -2  12   5       40.03       48.13      5.39 o
  -1  12   5        0.25        2.02      2.95 o
   0  12   5        0.76        0.61      2.49 o
   1  12   5       88.15      113.30      5.94 o
   2  12   5        0.28        1.02      2.87 o
   3  12   5       53.18       52.83      5.14 o
   4  12   5      116.03      130.81      6.78 o
   5  12   5       18.53       11.77      3.72 o
   6  12   5        8.35        4.28      3.11 o
   7  12   5      131.76      166.10      9.89 o
  -5  13   5        0.54        2.05      3.56 o
  -4  13   5        2.28        1.11      2.18 o
  -3  13   5        4.36        2.27      2.59 o
  -2  13   5        0.08       -0.08      2.03 o
  -1  13   5        0.02        0.49      2.38 o
   0  13   5      135.83      151.65      6.81 o
   1  13   5       60.49       69.40      4.62 o
   2  13   5       13.33       10.71      3.32 o
   3  13   5       12.46        6.02      2.98 o
   4  13   5        3.35        2.04      2.45 o
   5  13   5        0.39       -0.59      2.33 o
  -3  14   5        0.41        0.21      2.45 o
  -2  14   5        3.92       -0.08      2.26 o
  -1  14   5        1.64        0.03      2.20 o
   0  14   5       53.38       71.92      6.59 o
   1  14   5       21.38        8.43      3.10 o
   2  14   5       17.63       10.79      3.47 o
   3  14   5        0.01        0.19      2.00 o
 -13   0   6        0.61       -0.20      4.75 o
 -12   0   6       87.31      120.97     16.20 o
 -11   0   6       25.63       41.11     10.91 o
 -10   0   6      877.41      868.18     25.30 o
  -9   0   6        5.48       11.42      4.51 o
  -8   0   6      441.19      435.64     12.73 o
  -7   0   6      369.23      310.68      9.87 o
  -6   0   6        1.00        1.31      1.55 o
  -5   0   6      249.84      338.50      5.17 o
  -4   0   6      520.50      515.51      7.13 o
  -3   0   6     9986.14     9966.79    111.92 o
  -2   0   6       92.26      132.57      2.91 o
  -1   0   6     1151.38     1154.31     14.49 o
   0   0   6     2309.74     2118.24     62.42 o
   1   0   6      328.47      355.09      5.73 o
   2   0   6     1905.05     2072.26     30.47 o
   3   0   6     3556.27     3477.39     72.28 o
   4   0   6     5014.01     5395.92     83.52 o
   5   0   6      255.09      264.72      4.47 o
   6   0   6     6132.82     6800.03    181.34 o
   7   0   6      154.39      139.81      8.13 o
   8   0   6       28.76       33.03      6.05 o
   9   0   6        2.23        2.57      5.92 o
  10   0   6        5.64        9.05      7.35 o
  11   0   6      148.11      163.14     12.96 o
  12   0   6       86.47      113.58     12.63 o
  13   0   6        1.89       -1.43      6.25 o
 -13   1   6       18.68        6.79      5.44 o
 -12   1   6       40.86       50.98      7.55 o
 -11   1   6       46.97       53.08      6.04 o
 -10   1   6      227.99      201.89      7.62 o
  -9   1   6       33.77       31.08      3.79 o
  -8   1   6      777.50      759.20     18.22 o
  -7   1   6      277.50      260.02      4.52 o
  -6   1   6       74.51       71.06      2.15 o
  -5   1   6      958.20     1002.94      8.02 o
  -4   1   6     1311.99     1371.53      9.09 o
  -3   1   6      107.70      101.07      2.23 o
  -2   1   6      968.25      955.06     14.02 o
  -1   1   6     2223.80     2271.18     19.30 o
   0   1   6     1180.84     1160.09     20.13 o
   1   1   6       17.62       25.57      1.54 o
   2   1   6     1691.53     1910.30     21.75 o
   3   1   6       26.89       25.19      1.30 o
   4   1   6      852.10      815.71      8.82 o
   5   1   6        1.34        3.84      1.05 o
   6   1   6       35.61       33.77      2.75 o
   7   1   6        8.23        3.66      2.27 o
   8   1   6       23.54       26.39      5.23 o
   9   1   6       88.73       89.24      6.86 o
  10   1   6      476.68      523.88     14.38 o
  11   1   6       13.81       12.63      5.50 o
  12   1   6       22.09       17.96      6.11 o
  13   1   6        9.17        1.18      4.25 o
 -13   2   6        6.99        2.23      4.32 o
 -12   2   6        3.95        1.36      3.91 o
 -11   2   6       23.81       24.65      4.30 o
 -10   2   6      257.09      257.24      9.11 o
  -9   2   6       19.47       15.54      3.20 o
  -8   2   6      760.32      746.55     18.49 o
  -7   2   6      116.87      127.60      3.52 o
  -6   2   6      390.06      385.82      4.73 o
  -5   2   6      622.43      631.08      5.36 o
  -4   2   6     1718.24     1971.03     14.01 o
  -3   2   6     3510.51     3829.68     36.09 o
  -2   2   6      383.16      355.92      5.13 o
  -1   2   6      124.62      126.01      2.66 o
   0   2   6     5595.98     5909.67     66.50 o
   1   2   6      295.33      259.74      3.72 o
   2   2   6     2042.56     2200.79     26.08 o
   3   2   6      129.23      117.67      2.15 o
   4   2   6     1150.52     1093.70     13.96 o
   5   2   6      184.09      185.03      2.96 o
   6   2   6      145.19      161.52      3.17 o
   7   2   6      169.06      174.35      6.14 o
   8   2   6      132.15      124.50      5.96 o
   9   2   6       18.71       19.04      5.15 o
  10   2   6        7.55        5.33      4.05 o
  11   2   6        1.80        2.65      3.16 o
  12   2   6      177.98      202.35     10.17 o
  13   2   6       15.44        0.67      2.95 o
 -13   3   6        7.89        2.40      4.41 o
 -12   3   6        0.08       -0.64      2.73 o
 -11   3   6        2.39        0.96      2.90 o
 -10   3   6       91.07       79.09      4.87 o
  -9   3   6       34.23       32.76      4.15 o
  -8   3   6      471.46      471.97     10.27 o
  -7   3   6     1293.47     1260.55     18.57 o
  -6   3   6      556.28      573.42      6.51 o
  -5   3   6       47.54       59.15      1.98 o
  -4   3   6     1130.65     1286.38     12.12 o
  -3   3   6     1417.62     1358.96     17.19 o
  -2   3   6      213.88      233.85      3.60 o
  -1   3   6     4262.56     4318.55     56.70 o
   0   3   6      719.81      815.10     10.33 o
   1   3   6       11.35        6.25      1.31 o
   2   3   6     8843.09     9088.26    108.21 o
   3   3   6      743.11      761.97      9.68 o
   4   3   6      426.64      391.51      6.16 o
   5   3   6      568.22      599.26      7.73 o
   6   3   6       23.29       25.54      2.13 o
   7   3   6      628.15      615.24     18.14 o
   8   3   6     1096.07     1111.66     39.80 o
   9   3   6        9.55        9.35      4.24 o
  10   3   6       31.40       43.12      5.66 o
  11   3   6      131.16      130.24      7.48 o
  12   3   6      123.25      119.33     23.97 o
 -12   4   6       36.70       37.29      5.10 o
 -11   4   6       35.61       25.71      3.67 o
 -10   4   6       28.95       19.65      3.73 o
  -9   4   6       15.19       18.61      3.85 o
  -8   4   6     1953.63     1932.41     34.55 o
  -7   4   6      537.57      558.02     11.92 o
  -6   4   6     1295.59     1279.98     17.48 o
  -5   4   6       80.97       79.44      2.17 o
  -4   4   6       20.91       18.26      1.62 o
  -3   4   6      251.08      258.38      3.59 o
  -2   4   6      779.66      661.31      8.53 o
  -1   4   6       52.65       64.19      2.10 o
   0   4   6      145.75      165.78      3.18 o
   1   4   6     1244.73     1483.10     16.95 o
   2   4   6       66.96       66.76      2.34 o
   3   4   6       19.80       23.26      1.85 o
   4   4   6      455.72      459.80      5.52 o
   5   4   6      841.02      858.65      9.90 o
   6   4   6      865.65      850.57     15.40 o
   7   4   6       18.75       21.54      3.23 o
   8   4   6        1.02        4.89      3.26 o
   9   4   6      159.88      150.88      6.58 o
  10   4   6       12.08        8.83      3.65 o
  11   4   6      110.34      118.03     14.16 o
  12   4   6      241.70      226.93     24.00 o
 -12   5   6        1.27        1.26      2.11 o
 -11   5   6        3.44        1.77      2.55 o
 -10   5   6       96.82       97.10      6.46 o
  -9   5   6       31.77       22.01      4.93 o
  -8   5   6      100.68      105.14      6.69 o
  -7   5   6     2689.04     2687.62     49.95 o
  -6   5   6      175.64      151.69      4.99 o
  -5   5   6      233.59      230.22      3.86 o
  -4   5   6        4.94        7.00      1.49 o
  -3   5   6       18.92       14.45      1.68 o
  -2   5   6       15.35       12.64      1.51 o
  -1   5   6       70.87       81.30      2.10 o
   0   5   6      675.47      766.93      9.85 o
   1   5   6        6.72        4.97      1.21 o
   2   5   6     1885.91     1863.23     23.41 o
   3   5   6      747.62      772.90      7.91 o
   4   5   6      618.35      612.53      6.69 o
   5   5   6       47.74       46.15      2.79 o
   6   5   6      262.51      246.28      6.82 o
   7   5   6        5.56        4.76      3.65 o
   8   5   6      548.21      538.11     15.50 o
   9   5   6      516.79      543.18     13.18 o
  10   5   6        3.01        5.90      4.57 o
  11   5   6        3.37        4.68      4.88 o
  12   5   6        0.87        1.89      3.25 o
 -12   6   6        7.48        0.72      2.54 o
 -11   6   6        7.00        3.56      2.48 o
 -10   6   6       11.37        8.26      3.39 o
  -9   6   6        5.72        1.77      3.18 o
  -8   6   6      126.75      123.62      7.51 o
  -7   6   6       17.43       17.98      4.43 o
  -6   6   6     1220.72     1233.04     22.62 o
  -5   6   6      332.32      299.16      6.73 o
  -4   6   6      836.86      806.89      8.20 o
  -3   6   6      330.99      279.10      4.00 o
  -2   6   6      389.14      377.83      5.15 o
  -1   6   6      162.06      213.59      3.82 o
   0   6   6       24.62       21.24      1.84 o
   1   6   6       75.58       97.75      3.50 o
   2   6   6       92.43       93.84      3.22 o
   3   6   6     5161.72     5246.53     53.88 o
   4   6   6        4.16        5.26      2.15 o
   5   6   6      516.88      456.52      8.71 o
   6   6   6     3271.90     3330.91     45.81 o
   7   6   6       31.18       41.74      4.85 o
   8   6   6        3.19        4.32      3.01 o
   9   6   6        3.66        6.84      3.56 o
  10   6   6       14.88       15.55      4.54 o
  11   6   6        3.19        1.21      4.30 o
  12   6   6        2.86        1.08      2.88 o
 -11   7   6        8.27        3.85      2.65 o
 -10   7   6       41.77       38.12      6.67 o
  -9   7   6        1.81        2.63      2.96 o
  -8   7   6      156.05      146.89      7.39 o
  -7   7   6     1357.21     1347.97     25.34 o
  -6   7   6      337.53      325.55      8.90 o
  -5   7   6       82.23       83.78      3.95 o
  -4   7   6      185.54      175.51      4.43 o
  -3   7   6      386.40      359.44      5.93 o
  -2   7   6      117.69       94.83      3.20 o
  -1   7   6       33.02       23.82      2.15 o
   0   7   6      210.06      217.03      5.37 o
   1   7   6       59.77       68.15      3.07 o
   2   7   6       70.34       67.42      3.66 o
   3   7   6        5.81        5.57      2.48 o
   4   7   6      147.62      130.36      6.03 o
   5   7   6      113.97       98.46      6.01 o
   6   7   6      287.81      274.66     14.88 o
   7   7   6      221.41      241.99      7.93 o
   8   7   6       37.77       31.08      6.16 o
   9   7   6        7.49       10.31      3.47 o
  10   7   6      149.22      149.56     12.69 o
  11   7   6       29.28       17.13      4.61 o
 -11   8   6       42.82       53.46      5.61 o
 -10   8   6       26.93       16.47      5.92 o
  -9   8   6        3.32        6.57      3.95 o
  -8   8   6       12.20       10.00      5.01 o
  -7   8   6        0.30        0.78      3.03 o
  -6   8   6      670.50      695.80     15.76 o
  -5   8   6        0.24        1.18      2.12 o
  -4   8   6        0.74        2.73      2.78 o
  -3   8   6       41.88       42.74      3.54 o
  -2   8   6       95.47       93.03      4.50 o
  -1   8   6      240.40      241.17      6.76 o
   0   8   6      223.19      225.32      6.66 o
   1   8   6        3.19       -0.50      2.13 o
   2   8   6       11.65       11.13      3.37 o
   3   8   6     1240.85     1210.31     20.21 o
   4   8   6       34.92       35.11      4.56 o
   5   8   6       42.64       41.85      4.69 o
   6   8   6       46.93       40.74      4.78 o
   7   8   6        0.31       -0.45      2.80 o
   8   8   6      171.09      186.46     21.79 o
   9   8   6        0.28        0.06      2.23 o
  10   8   6        0.91        1.55      2.40 o
 -10   9   6        0.71       -0.12      1.77 o
  -9   9   6        9.22        5.88      3.35 o
  -8   9   6       16.01       14.92      3.90 o
  -7   9   6      167.15      172.50      7.34 o
  -6   9   6        6.37        6.33      4.46 o
  -5   9   6      534.28      554.87     12.92 o
  -4   9   6       18.97       20.55      3.48 o
  -3   9   6       59.04       60.43      3.69 o
  -2   9   6       99.45       94.14      4.12 o
  -1   9   6       63.85       57.73      4.65 o
   0   9   6        0.56        0.43      2.60 o
   1   9   6       77.53       77.83      6.97 o
   2   9   6      319.79      296.27      9.90 o
   3   9   6        3.81        3.05      3.18 o
   4   9   6      279.19      277.61      8.46 o
   5   9   6       10.78       10.92      3.49 o
   6   9   6      257.38      251.91     20.97 o
   7   9   6        3.89        3.74      4.24 o
   8   9   6        9.95        6.53      3.43 o
   9   9   6        1.01        0.75      2.35 o
  10   9   6        1.84        4.43      4.32 o
  -9  10   6        0.11        0.20      2.98 o
  -8  10   6       60.81       62.56      4.35 o
  -7  10   6        7.72       12.89      4.32 o
  -6  10   6      163.33      180.39      8.13 o
  -5  10   6      396.77      416.59     12.64 o
  -4  10   6      343.66      354.66      8.67 o
  -3  10   6       55.81       57.86      4.15 o
  -2  10   6       75.34       68.50      4.81 o
  -1  10   6        0.42        2.10      3.01 o
   0  10   6       67.17       66.34      5.92 o
   1  10   6      133.60      133.81      6.77 o
   2  10   6       23.80       26.85      5.00 o
   3  10   6      118.94      123.83      7.17 o
   4  10   6       49.00       56.85      6.80 o
   5  10   6      182.68      203.95     11.20 o
   6  10   6      101.75      104.48      9.55 o
   7  10   6        2.58        2.30      3.29 o
   8  10   6       84.21       95.37      9.39 o
   9  10   6      100.80      110.98     14.42 o
  -8  11   6        0.36       -0.22      2.41 o
  -7  11   6       44.41       38.99      9.82 o
  -6  11   6       84.64       98.63      6.10 o
  -5  11   6       29.11       27.72      3.86 o
  -4  11   6        0.29        2.54      2.43 o
  -3  11   6       12.65       13.67      4.40 o
  -2  11   6       83.37       80.60      6.35 o
  -1  11   6       63.09       65.64      4.91 o
   0  11   6       85.30       78.61      5.87 o
   1  11   6        0.99        2.36      3.15 o
   2  11   6       15.54       19.72      4.37 o
   3  11   6      198.79      215.25      7.78 o
   4  11   6        2.74        5.49      3.33 o
   5  11   6        1.25        1.11      2.23 o
   6  11   6       71.15       76.60      6.82 o
   7  11   6       83.15      126.27     15.41 o
   8  11   6        0.81        0.46      2.83 o
  -7  12   6       21.45       10.83      3.57 o
  -6  12   6        6.80        4.67      2.63 o
  -5  12   6        0.01       -0.14      1.59 o
  -4  12   6        4.37        1.20      2.31 o
  -3  12   6       19.05       11.16      4.47 o
  -2  12   6       17.29       20.59      4.22 o
  -1  12   6      340.24      393.98     11.00 o
   0  12   6        2.39        0.91      2.53 o
   1  12   6        1.71        4.12      3.29 o
   2  12   6       45.03       45.34      4.89 o
   3  12   6        0.66        1.61      2.78 o
   4  12   6       22.72        8.31      3.39 o
   5  12   6       22.94       11.98      4.55 o
   6  12   6       12.53        5.50      2.48 o
   7  12   6       13.52        8.45      3.87 o
  -5  13   6       32.95       38.57     10.40 o
  -4  13   6        8.71        1.80      2.84 o
  -3  13   6       14.40        3.81      3.66 o
  -2  13   6       25.49       13.45      5.41 o
  -1  13   6        0.16        1.30      2.64 o
   0  13   6        8.69        3.56      2.14 o
   1  13   6        1.71        2.00      2.35 o
   2  13   6       25.52       19.24      6.46 o
   3  13   6        2.76        0.02      1.77 o
   4  13   6        0.90       -1.00      2.46 o
   5  13   6       65.40       70.32      6.84 o
  -1  14   6        2.71        1.69      2.85 o
   0  14   6       70.88       89.69      6.04 o
   1  14   6       36.31       44.81      4.97 o
 -13   1   7        4.80        2.44      4.41 o
 -12   1   7        0.53        1.68      4.37 o
 -11   1   7        2.75        2.24      2.88 o
 -10   1   7      100.97      114.39      6.04 o
  -9   1   7      202.66      231.87      7.40 o
  -8   1   7       22.27       19.45      3.55 o
  -7   1   7      325.59      308.89      8.74 o
  -6   1   7       33.25       38.59      3.18 o
  -5   1   7      798.40      741.09      7.12 o
  -4   1   7     1148.74     1162.26      9.46 o
  -3   1   7      294.46      331.27      3.53 o
  -2   1   7      106.92      107.43      3.20 o
  -1   1   7       11.05       15.03      1.98 o
   0   1   7      971.39      852.39     13.61 o
   1   1   7     1439.99     1500.93     18.23 o
   2   1   7      847.13      920.03     10.58 o
   3   1   7     4668.99     4644.54     64.30 o
   4   1   7     1367.48     1462.93     21.14 o
   5   1   7      169.39      155.48      2.87 o
   6   1   7       19.66       15.71      2.88 o
   7   1   7      188.93      195.32      6.86 o
   8   1   7      366.31      401.56     10.43 o
   9   1   7      478.52      515.81     13.63 o
  10   1   7       12.57        8.57      3.75 o
  11   1   7       48.60       67.67      7.11 o
  12   1   7       31.97       19.70      5.90 o
 -12   2   7        0.42        1.53      4.01 o
 -11   2   7      151.94      161.77      7.93 o
 -10   2   7        8.88        9.27      4.22 o
  -9   2   7      129.06      124.81      5.74 o
  -8   2   7        2.41        3.56      2.70 o
  -7   2   7      235.23      229.73      6.78 o
  -6   2   7      129.55      124.46      4.49 o
  -5   2   7      160.11      131.53      2.48 o
  -4   2   7      506.93      506.90      4.93 o
  -3   2   7       30.44       21.70      1.67 o
  -2   2   7      402.98      405.92      4.47 o
  -1   2   7      692.41      581.63      5.46 o
   0   2   7     1249.66     1384.07     13.58 o
   1   2   7     3127.97     3098.64     37.70 o
   2   2   7      603.95      614.86      8.94 o
   3   2   7     2928.71     2959.45     34.97 o
   4   2   7      564.02      498.99      7.77 o
   5   2   7      403.79      436.70      6.87 o
   6   2   7       77.33       79.82      3.05 o
   7   2   7      250.41      232.84      8.41 o
   8   2   7      756.72      775.10     23.76 o
   9   2   7      193.25      214.90      8.98 o
  10   2   7      347.63      367.85     13.90 o
  11   2   7      222.78      224.27     12.69 o
  12   2   7        1.16        2.06      4.16 o
 -12   3   7        9.53        0.68      2.40 o
 -11   3   7       13.28        8.44      3.84 o
 -10   3   7        0.33        1.34      3.09 o
  -9   3   7        7.27        7.92      3.22 o
  -8   3   7        3.64        5.28      2.57 o
  -7   3   7      686.45      673.33     12.27 o
  -6   3   7        7.33        6.66      2.15 o
  -5   3   7      207.32      206.35      3.35 o
  -4   3   7       95.30       99.17      2.54 o
  -3   3   7      719.03      743.65     10.84 o
  -2   3   7     3128.82     2957.97     38.92 o
  -1   3   7     3066.55     3342.36     31.73 o
   0   3   7       53.86       44.81      2.38 o
   1   3   7     1486.85     1467.07     17.11 o
   2   3   7        1.34        0.51      0.76 o
   3   3   7        5.11        8.68      1.53 o
   4   3   7       20.78       20.48      1.59 o
   5   3   7       72.58       71.66      2.03 o
   6   3   7       98.25       91.27      3.76 o
   7   3   7      142.95      140.92      5.75 o
   8   3   7      233.60      228.87      8.80 o
   9   3   7        0.97       -0.60      3.13 o
  10   3   7      113.48      116.50      7.02 o
  11   3   7       43.79       43.05      5.14 o
  12   3   7       17.22        5.96      2.75 o
 -12   4   7        1.87        0.72      2.05 o
 -11   4   7       14.48       10.73      3.18 o
 -10   4   7       23.04       21.96      5.25 o
  -9   4   7        1.10        1.20      2.93 o
  -8   4   7      280.54      247.05      7.01 o
  -7   4   7      148.54      144.94      5.32 o
  -6   4   7       67.89       69.10      3.92 o
  -5   4   7      874.70      846.21     10.30 o
  -4   4   7        0.69        1.53      1.22 o
  -3   4   7      459.24      507.63      6.98 o
  -2   4   7      171.27      176.82      2.82 o
  -1   4   7      112.38      160.40      3.22 o
   0   4   7      679.11      721.02      8.97 o
   1   4   7     2162.89     2048.72     22.29 o
   2   4   7     2865.97     2920.10     33.43 o
   3   4   7      584.28      541.91      6.27 o
   4   4   7       14.66       13.92      1.52 o
   5   4   7      676.09      649.25      7.12 o
   6   4   7       17.05       13.46      2.60 o
   7   4   7       43.99       40.64      4.02 o
   8   4   7       90.72       78.06      5.84 o
   9   4   7      547.63      595.99     15.68 o
  10   4   7       50.10       38.53     12.30 o
  11   4   7        5.51        1.13      3.61 o
  12   4   7       89.38       65.04     17.86 o
 -12   5   7        2.74        0.15      2.19 o
 -11   5   7       22.58       13.12      3.11 o
 -10   5   7      127.21      114.09      5.87 o
  -9   5   7        3.00        1.48      3.04 o
  -8   5   7      803.64      773.17     15.59 o
  -7   5   7      605.13      596.70     12.30 o
  -6   5   7       37.93       41.41      3.91 o
  -5   5   7      893.52      822.53     12.47 o
  -4   5   7      116.48      103.33      2.88 o
  -3   5   7        0.04        0.83      1.26 o
  -2   5   7       24.82       22.05      2.27 o
  -1   5   7      771.07      719.73      9.42 o
   0   5   7     1075.96     1052.79     11.74 o
   1   5   7      279.86      246.77      4.61 o
   2   5   7      591.75      548.25      7.07 o
   3   5   7       19.99       16.88      2.60 o
   4   5   7       21.83       25.40      2.49 o
   5   5   7      153.64      140.81      3.98 o
   6   5   7     1110.44     1106.02     16.35 o
   7   5   7       43.71       44.57      4.19 o
   8   5   7       43.83       43.86      4.67 o
   9   5   7       22.91       23.79      4.68 o
  10   5   7       65.63       58.67      6.72 o
  11   5   7      250.05      303.47     10.96 o
  12   5   7       86.30       72.25     24.11 o
 -11   6   7       28.13       25.34      4.99 o
 -10   6   7      118.60      111.61      5.82 o
  -9   6   7      205.29      196.95      7.98 o
  -8   6   7     1445.49     1420.84     36.04 o
  -7   6   7      195.66      184.97      7.18 o
  -6   6   7      637.04      623.02     14.08 o
  -5   6   7       63.65       63.69      3.51 o
  -4   6   7      335.60      329.30      6.84 o
  -3   6   7      113.78      109.25      3.92 o
  -2   6   7        8.21        3.08      1.67 o
  -1   6   7       72.13       49.77      2.75 o
   0   6   7      720.38      718.25     11.89 o
   1   6   7       79.78       87.82      3.42 o
   2   6   7       90.19       82.31      3.51 o
   3   6   7      162.72      159.39      5.11 o
   4   6   7     1392.10     1321.95     23.03 o
   5   6   7      501.06      474.16      9.51 o
   6   6   7      686.11      640.77     12.31 o
   7   6   7       99.87      106.16      5.27 o
   8   6   7       23.39       27.84      4.94 o
   9   6   7       44.56       31.11      6.60 o
  10   6   7       70.83       64.88      5.97 o
  11   6   7       24.60       12.69      4.96 o
 -11   7   7        0.03        0.34      2.57 o
 -10   7   7      152.25      142.46      7.26 o
  -9   7   7       26.61       14.67      3.85 o
  -8   7   7       17.71       14.70      4.45 o
  -7   7   7      149.65      139.94      6.42 o
  -6   7   7      134.40      125.89      5.62 o
  -5   7   7        2.91        3.08      2.12 o
  -4   7   7      505.00      524.75      8.74 o
  -3   7   7       65.77       69.38      4.10 o
  -2   7   7      121.71      107.34      4.48 o
  -1   7   7        7.33        4.25      1.66 o
   0   7   7        1.29        4.74      2.43 o
   1   7   7       10.81       11.74      2.39 o
   2   7   7      648.31      641.03     11.64 o
   3   7   7      450.14      446.59      9.14 o
   4   7   7      238.18      211.14      6.50 o
   5   7   7      299.42      265.62      7.54 o
   6   7   7       46.96       39.68      5.22 o
   7   7   7       80.39       78.93      5.25 o
   8   7   7      170.17      183.65     12.13 o
   9   7   7       27.52       23.30      5.55 o
  10   7   7        0.52        0.44      3.32 o
  11   7   7       43.16       27.43     13.91 o
 -10   8   7       39.11       41.89      4.30 o
  -9   8   7      141.92      136.30      8.06 o
  -8   8   7       14.77       15.21      3.74 o
  -7   8   7       41.16       44.80      5.22 o
  -6   8   7        0.41        0.51      3.01 o
  -5   8   7     1095.97     1109.55     18.44 o
  -4   8   7       17.21       24.00      3.34 o
  -3   8   7       17.80       25.08      3.52 o
  -2   8   7       88.88       87.38      4.46 o
  -1   8   7      118.44      122.53      6.11 o
   0   8   7       51.40       51.40      4.95 o
   1   8   7       66.39       64.92      6.19 o
   2   8   7       33.23       33.68      5.14 o
   3   8   7       78.98       74.18      5.03 o
   4   8   7     3652.45     3665.10     53.42 o
   5   8   7       27.81       23.89      4.08 o
   6   8   7      285.58      290.51     21.42 o
   7   8   7      125.45      136.72     10.03 o
   8   8   7      212.97      217.12     19.87 o
   9   8   7        0.25        0.24      2.11 o
  10   8   7        1.69       -1.18      4.81 o
  -9   9   7        1.71        1.69      2.10 o
  -8   9   7        0.11        1.11      2.31 o
  -7   9   7      346.60      378.75     10.93 o
  -6   9   7      425.70      449.24     11.97 o
  -5   9   7       23.05       13.51      3.27 o
  -4   9   7      835.90      873.86     13.82 o
  -3   9   7        3.27        3.16      2.49 o
  -2   9   7        0.88        2.02      2.90 o
  -1   9   7       79.68       78.43      5.77 o
   0   9   7      156.89      159.00      7.85 o
   1   9   7       31.76       29.23      5.60 o
   2   9   7       79.67       69.87      6.74 o
   3   9   7       30.88       22.34      4.90 o
   4   9   7       46.21       55.49      4.73 o
   5   9   7      111.38       97.54      6.06 o
   6   9   7      223.91      240.33     24.02 o
   7   9   7       10.44       13.04      5.21 o
   8   9   7        3.78        1.76      2.78 o
   9   9   7       13.76        9.71      4.04 o
  -9  10   7        2.37        2.08      4.35 o
  -8  10   7       14.87        8.74      4.54 o
  -7  10   7      130.54      135.00      7.28 o
  -6  10   7      125.71      147.42      7.74 o
  -5  10   7      206.92      194.57     10.40 o
  -4  10   7        3.36       -0.26      1.94 o
  -3  10   7      313.26      298.02     14.22 o
  -2  10   7      260.98      282.33      7.87 o
  -1  10   7        0.51       -0.49      3.47 o
   0  10   7      233.61      250.32      9.84 o
   1  10   7        1.46        1.62      3.32 o
   2  10   7       63.14       59.89      6.19 o
   3  10   7        2.52        4.96      4.62 o
   4  10   7        4.85        3.74      3.38 o
   5  10   7       49.67       46.56      4.14 o
   6  10   7       21.96       12.47      6.20 o
   7  10   7        2.88        2.96      3.60 o
   8  10   7       38.56       50.84      5.46 o
   9  10   7       39.49       37.37      7.14 o
  -8  11   7        0.05        1.41      2.70 o
  -7  11   7       24.63       11.54      4.62 o
  -6  11   7       26.52        9.17      4.72 o
  -5  11   7        0.60        0.62      2.07 o
  -4  11   7       17.19       11.08      2.82 o
  -3  11   7       11.33       11.30      3.39 o
  -2  11   7        5.11        6.09      4.07 o
  -1  11   7      336.65      343.97      9.56 o
   0  11   7       70.51       67.61      6.16 o
   1  11   7        0.07        1.00      3.56 o
   2  11   7        1.07        0.75      3.14 o
   3  11   7       99.69      107.82      7.22 o
   4  11   7        2.19        3.02      3.26 o
   5  11   7       60.85       42.02      4.31 o
   6  11   7      126.60      140.54     18.92 o
   7  11   7       26.90       22.15      4.96 o
  -6  12   7      125.15      141.59     21.89 o
  -5  12   7        4.45        0.99      1.45 o
  -4  12   7       25.24        5.68      4.26 o
  -3  12   7       17.14       14.36      4.38 o
  -2  12   7       19.20       15.01      4.12 o
  -1  12   7      123.16      151.41      6.61 o
   0  12   7       25.93       31.44      4.92 o
   1  12   7       58.03       71.30      5.57 o
   2  12   7       18.30       23.93      4.97 o
   3  12   7        1.10        0.14      2.38 o
   4  12   7       46.26       54.47      5.11 o
   5  12   7       61.95       61.59      6.27 o
   6  12   7       17.08       10.54      4.28 o
  -4  13   7       32.62       25.23     25.52 o
  -3  13   7       50.14       46.19      4.76 o
  -2  13   7       49.91       55.56      5.65 o
  -1  13   7        1.81        2.04      2.77 o
   0  13   7        9.59        1.83      2.77 o
   1  13   7       64.13       75.77      5.01 o
   2  13   7       10.24        2.27      2.77 o
   3  13   7       21.05        4.36      3.03 o
   4  13   7       16.64        3.09      2.75 o
 -12   0   8        5.57        1.21      5.88 o
 -11   0   8        0.73        1.56      4.02 o
 -10   0   8       13.93       29.86      5.48 o
  -9   0   8     1964.61     2013.40     41.55 o
  -8   0   8       34.34       26.51      6.41 o
  -7   0   8     1328.14     1371.75     28.83 o
  -6   0   8       52.41       45.25      4.11 o
  -5   0   8       23.71       32.08      2.63 o
  -4   0   8       32.73       54.48      3.18 o
  -3   0   8     7603.59     8398.27     99.21 o
  -2   0   8     2337.56     2393.39     26.93 o
  -1   0   8      984.11      993.67     15.13 o
   0   0   8      162.59      189.24      6.56 o
   1   0   8     2943.36     2954.00     80.13 o
   2   0   8     1442.53     1527.54     29.96 o
   3   0   8     1259.82     1358.13     40.49 o
   4   0   8      228.58      292.67      7.21 o
   5   0   8       22.13       34.97      2.96 o
   6   0   8      256.32      271.35     10.47 o
   7   0   8      970.56      914.39     44.27 o
   8   0   8       70.36       61.95     11.89 o
   9   0   8      964.70     1013.99     34.55 o
  10   0   8       12.46        6.83      6.27 o
  11   0   8        0.82        0.02      4.37 o
  12   0   8       36.90       11.14     15.17 o
 -12   1   8       27.82       14.82      5.98 o
 -11   1   8       84.59       86.20      6.00 o
 -10   1   8        4.36        4.54      2.88 o
  -9   1   8      390.28      362.32      9.70 o
  -8   1   8       12.91       19.79      4.19 o
  -7   1   8      128.15      134.32      6.36 o
  -6   1   8      184.91      174.80      5.97 o
  -5   1   8      152.61      136.40      2.91 o
  -4   1   8      173.82      171.50      3.17 o
  -3   1   8     3285.99     3557.04     29.13 o
  -2   1   8        5.87       13.45      1.75 o
  -1   1   8       19.31       10.44      1.70 o
   0   1   8       10.99       20.46      2.28 o
   1   1   8     2166.67     2166.57     29.38 o
   2   1   8       40.86       63.92      1.77 o
   3   1   8      296.90      294.55      4.90 o
   4   1   8        0.57        1.71      1.05 o
   5   1   8       24.78       22.41      1.90 o
   6   1   8      559.25      596.94     11.97 o
   7   1   8        5.95        5.10      3.06 o
   8   1   8       11.94       12.49      3.51 o
   9   1   8        0.08        2.73      3.44 o
  10   1   8       20.88       10.71      5.49 o
  11   1   8        1.69        2.72      3.87 o
  12   1   8       25.49        7.49      6.60 o
 -12   2   8       39.37       28.41      6.58 o
 -11   2   8        0.07        1.58      2.95 o
 -10   2   8      164.16      171.48      7.01 o
  -9   2   8        0.88        2.46      2.81 o
  -8   2   8      277.78      260.26      8.29 o
  -7   2   8      448.25      443.51      9.55 o
  -6   2   8        0.10        2.21      2.77 o
  -5   2   8       40.82       31.34      2.10 o
  -4   2   8      383.93      396.23      4.53 o
  -3   2   8      116.97      152.71      2.97 o
  -2   2   8      202.27      203.38      3.47 o
  -1   2   8      170.42      123.56      2.84 o
   0   2   8      347.04      373.12      5.46 o
   1   2   8      963.75     1098.42     14.57 o
   2   2   8      736.53      821.85     11.16 o
   3   2   8      327.26      364.63      6.73 o
   4   2   8      630.73      652.51      9.63 o
   5   2   8       71.67       78.95      2.26 o
   6   2   8       44.29       56.77      4.06 o
   7   2   8      317.74      347.91      9.36 o
   8   2   8      132.62      142.19      7.16 o
   9   2   8       98.21       96.88      6.36 o
  10   2   8        6.61        1.72      3.38 o
  11   2   8       42.48       46.38      4.66 o
  12   2   8       26.07        7.51      8.99 o
 -12   3   8       12.53        2.17      2.59 o
 -11   3   8      210.53      255.38      8.56 o
 -10   3   8        5.65        1.85      3.38 o
  -9   3   8      220.94      226.52      9.45 o
  -8   3   8      271.10      276.31      7.83 o
  -7   3   8      925.94      951.70     20.19 o
  -6   3   8      120.00      115.40      4.62 o
  -5   3   8     1725.24     1732.04     18.91 o
  -4   3   8      120.08      115.68      2.88 o
  -3   3   8      860.40      819.67      7.91 o
  -2   3   8        3.20        3.60      1.58 o
  -1   3   8      224.50      262.88      4.30 o
   0   3   8     2109.48     2173.39     23.29 o
   1   3   8      108.97      147.31      2.92 o
   2   3   8       64.77       65.99      2.52 o
   3   3   8     1585.79     1601.47     20.99 o
   4   3   8       73.53       75.75      2.10 o
   5   3   8      493.40      437.04      7.28 o
   6   3   8      391.93      365.56     10.65 o
   7   3   8     1813.35     1896.79     52.75 o
   8   3   8      507.50      537.45     13.47 o
   9   3   8      107.49      106.71      6.50 o
  10   3   8        2.04       -1.16      2.78 o
  11   3   8       21.94       11.10      4.04 o
  12   3   8      110.05      107.31     36.38 o
 -12   4   8       50.07       54.71      4.92 o
 -11   4   8       18.85        8.17      2.89 o
 -10   4   8      307.07      294.98     12.50 o
  -9   4   8      101.34       95.78      6.66 o
  -8   4   8      771.28      749.12     14.23 o
  -7   4   8     1364.72     1331.53     18.88 o
  -6   4   8      322.91      308.45      7.11 o
  -5   4   8        1.39        1.97      1.77 o
  -4   4   8      405.73      400.64      6.33 o
  -3   4   8      237.41      267.35      4.80 o
  -2   4   8       79.27       67.57      2.86 o
  -1   4   8     1043.55     1008.81     12.96 o
   0   4   8      371.46      326.97      5.16 o
   1   4   8      599.79      668.06      7.93 o
   2   4   8       75.34       83.05      3.48 o
   3   4   8      379.82      396.88      5.90 o
   4   4   8      131.10      128.06      3.13 o
   5   4   8       39.15       38.75      2.57 o
   6   4   8        7.68        5.51      2.52 o
   7   4   8      893.51      877.75     16.69 o
   8   4   8       99.34      106.60      6.97 o
   9   4   8       11.23        7.91      5.36 o
  10   4   8        2.86        1.29      3.45 o
  11   4   8      113.80      112.51     23.12 o
  12   4   8       13.51        4.71     10.14 o
 -11   5   8        6.03        1.15      2.49 o
 -10   5   8       34.78       17.48      7.37 o
  -9   5   8       72.25       72.66      6.30 o
  -8   5   8      124.98      118.57      5.69 o
  -7   5   8      737.21      748.83     12.44 o
  -6   5   8      355.53      337.49      7.88 o
  -5   5   8      170.28      151.51      6.43 o
  -4   5   8       11.62       10.73      3.01 o
  -3   5   8       34.29       38.65      3.51 o
  -2   5   8       29.38       26.30      2.74 o
  -1   5   8      102.96      110.55      3.21 o
   0   5   8        3.17        6.54      1.47 o
   1   5   8      277.01      269.01      5.39 o
   2   5   8      335.94      330.47      5.76 o
   3   5   8      924.80      865.28     14.70 o
   4   5   8      384.89      373.74      7.41 o
   5   5   8       26.77       20.58      3.90 o
   6   5   8      831.18      801.10     15.88 o
   7   5   8      108.31      104.42      4.96 o
   8   5   8      673.91      709.10     18.84 o
   9   5   8        4.05        4.43      3.82 o
  10   5   8        2.42       -0.55      2.96 o
  11   5   8        0.07        0.96      5.14 o
 -11   6   8        0.35       -0.77      2.16 o
 -10   6   8       60.81       63.66      4.55 o
  -9   6   8       10.82        6.30      3.28 o
  -8   6   8       35.92       31.76      7.56 o
  -7   6   8      365.35      375.16     10.35 o
  -6   6   8      381.49      384.96      9.60 o
  -5   6   8      728.13      664.87     11.96 o
  -4   6   8      109.06       97.92      4.73 o
  -3   6   8      110.57      120.32      5.31 o
  -2   6   8       33.65       45.90      3.73 o
  -1   6   8      177.88      163.18      4.45 o
   0   6   8       18.51       17.11      2.54 o
   1   6   8      174.62      191.33      5.30 o
   2   6   8      154.92      151.48      5.29 o
   3   6   8     1806.80     1841.80     24.70 o
   4   6   8      351.92      336.60      9.45 o
   5   6   8       95.16      107.42      5.44 o
   6   6   8      160.85      164.12      7.26 o
   7   6   8      758.27      741.82     14.73 o
   8   6   8       14.81       11.68      3.83 o
   9   6   8       40.52       46.16      5.40 o
  10   6   8      110.68       96.24     16.25 o
  11   6   8       28.15       10.66      5.77 o
 -10   7   8        0.54        0.63      1.98 o
  -9   7   8        1.87       -1.38      2.54 o
  -8   7   8       64.02       62.46      5.24 o
  -7   7   8      679.26      707.44     15.60 o
  -6   7   8     1394.43     1461.77     24.15 o
  -5   7   8     1515.38     1521.97     22.25 o
  -4   7   8       41.65       47.34      4.02 o
  -3   7   8      206.84      195.47      6.04 o
  -2   7   8        5.20        4.87      2.44 o
  -1   7   8       72.38       65.31      5.12 o
   0   7   8      104.06       96.04      5.59 o
   1   7   8       70.53       65.49      4.51 o
   2   7   8       67.79       70.58      4.94 o
   3   7   8       60.28       57.15      4.92 o
   4   7   8     1095.04     1054.70     16.56 o
   5   7   8      306.53      330.69      8.24 o
   6   7   8      421.94      417.62     11.19 o
   7   7   8      217.26      240.35     11.11 o
   8   7   8      102.66      107.64      6.70 o
   9   7   8        7.77        3.75      2.93 o
  10   7   8        7.78        6.02      4.06 o
 -10   8   8       11.73        2.87      2.80 o
  -9   8   8       65.56       53.52      6.08 o
  -8   8   8       64.37       69.45      6.80 o
  -7   8   8      638.29      681.82     16.89 o
  -6   8   8       42.81       50.81      5.50 o
  -5   8   8      218.75      200.26      7.04 o
  -4   8   8       49.55       53.19      4.51 o
  -3   8   8        0.01        2.07      2.50 o
  -2   8   8       18.76       18.34      3.26 o
  -1   8   8        2.15        0.10      2.57 o
   0   8   8       41.02       45.57      4.93 o
   1   8   8        2.16        6.15      3.95 o
   2   8   8       24.70       29.08      4.57 o
   3   8   8     1346.71     1343.91     26.32 o
   4   8   8     2198.19     2299.55     57.17 o
   5   8   8      103.95      107.09      5.65 o
   6   8   8        3.77       10.04      5.28 o
   7   8   8        4.93       11.37      4.74 o
   8   8   8      164.01      197.93     24.39 o
   9   8   8       44.95       48.79     10.07 o
  10   8   8        1.17       -0.16      3.01 o
  -9   9   8        5.56        0.24      2.75 o
  -8   9   8        0.62        3.92      4.25 o
  -7   9   8        7.06       11.61      4.94 o
  -6   9   8        2.76        5.62      4.48 o
  -5   9   8      615.98      647.09     21.20 o
  -4   9   8       38.74       31.72      4.56 o
  -3   9   8        2.24        1.86      2.10 o
  -2   9   8       31.92       32.83      4.27 o
  -1   9   8        4.95        6.37      3.44 o
   0   9   8       44.12       39.69      5.35 o
   1   9   8      105.54      104.01      7.14 o
   2   9   8       36.77       30.11      5.27 o
   3   9   8      311.66      288.84      9.27 o
   4   9   8      111.17      116.16      6.05 o
   5   9   8      193.62      182.62      8.59 o
   6   9   8       20.54       12.74      4.54 o
   7   9   8        2.68        6.91      5.43 o
   8   9   8       25.23       17.79      7.01 o
   9   9   8        9.67        3.92      4.12 o
  -8  10   8        3.10        2.90      3.40 o
  -7  10   8      157.53      195.89      8.54 o
  -6  10   8      228.20      261.62      9.76 o
  -5  10   8       35.44       46.34      5.67 o
  -4  10   8       44.54       45.61      3.60 o
  -3  10   8       15.04       15.41      3.34 o
  -2  10   8       25.12       26.56      4.21 o
  -1  10   8       43.73       36.93      5.11 o
   0  10   8       32.68       44.80      5.44 o
   1  10   8       13.00       14.64      4.44 o
   2  10   8       57.00       54.90      6.08 o
   3  10   8      340.08      374.20     18.41 o
   4  10   8       44.64       46.95      4.70 o
   5  10   8       10.96        5.93      3.16 o
   6  10   8       60.93       52.94      6.18 o
   7  10   8       42.34       24.14      6.85 o
   8  10   8        0.16       -0.08      2.76 o
  -7  11   8       23.26        7.24      4.37 o
  -6  11   8        0.52        2.16      3.01 o
  -5  11   8       21.34        8.49      4.41 o
  -4  11   8       10.83        4.83      3.25 o
  -3  11   8       10.30        5.05      2.93 o
  -2  11   8        2.26        3.11      3.16 o
  -1  11   8       38.70       49.75      5.30 o
   0  11   8      239.75      278.04     10.50 o
   1  11   8      232.06      251.29     10.32 o
   2  11   8       73.16       85.30      6.74 o
   3  11   8       44.51       50.81      6.84 o
   4  11   8      193.01      224.11      7.80 o
   5  11   8      153.54      160.87     10.62 o
   6  11   8      146.14      160.65     12.59 o
   7  11   8       27.51       13.20      5.48 o
  -6  12   8        4.05        2.07      6.17 o
  -5  12   8        9.01        6.41      6.30 o
  -4  12   8        2.57        1.69      2.42 o
  -3  12   8       55.44       54.58      6.98 o
  -2  12   8       77.16       75.47      5.70 o
  -1  12   8        5.89        7.36      3.00 o
   0  12   8        9.18        5.06      3.17 o
   1  12   8       35.59       26.69      6.79 o
   2  12   8       27.80       24.44      5.75 o
   3  12   8        0.07        1.35      2.86 o
   4  12   8        1.06       -0.61      2.36 o
   5  12   8       13.54        6.31      3.49 o
  -3  13   8       19.61        0.43      2.70 o
  -2  13   8       12.54        6.07      4.40 o
  -1  13   8        0.27        0.16      1.96 o
   0  13   8       15.29        6.25      3.85 o
   1  13   8        3.89        1.45      2.30 o
   2  13   8        0.65       -0.95      1.99 o
   3  13   8        1.88        0.03      2.15 o
 -12   1   9        5.42        2.43      2.80 o
 -11   1   9       36.12       36.86      4.31 o
 -10   1   9       22.52       25.42      3.90 o
  -9   1   9        1.16        3.73      3.15 o
  -8   1   9       91.60       81.90      5.93 o
  -7   1   9      117.07      110.48      5.81 o
  -6   1   9      117.65      112.61      5.45 o
  -5   1   9      189.92      191.82      4.14 o
  -4   1   9     1295.30     1244.80     10.47 o
  -3   1   9       21.19       14.92      1.85 o
  -2   1   9      176.36      132.13      3.29 o
  -1   1   9      290.68      285.40      4.95 o
   0   1   9     1145.15     1007.80     13.11 o
   1   1   9      934.11      928.12     10.34 o
   2   1   9        4.66        8.66      1.47 o
   3   1   9       22.73       15.00      2.05 o
   4   1   9     1965.93     1951.59     44.56 o
   5   1   9       40.74       46.59      3.81 o
   6   1   9      390.17      422.62     11.70 o
   7   1   9      289.39      273.28     10.20 o
   8   1   9       64.41       68.31      6.73 o
   9   1   9      131.13      137.84      9.27 o
  10   1   9        1.43        3.17      3.29 o
  11   1   9      164.74      170.97     13.22 o
  12   1   9       57.53        5.93      9.75 o
 -12   2   9       13.07        7.26      3.26 o
 -11   2   9       34.01       37.65      5.46 o
 -10   2   9      121.57      133.13      6.75 o
  -9   2   9      109.87       97.45      5.88 o
  -8   2   9      410.97      401.30     11.58 o
  -7   2   9       24.38       25.36      4.04 o
  -6   2   9      473.75      467.70      9.36 o
  -5   2   9      160.59      154.51      4.16 o
  -4   2   9     1518.56     1443.15     15.02 o
  -3   2   9      732.03      690.69      6.85 o
  -2   2   9       41.15       39.07      2.35 o
  -1   2   9     1104.11     1103.22     10.95 o
   0   2   9     1539.85     1564.84     15.31 o
   1   2   9      236.87      258.24      4.09 o
   2   2   9     2300.76     2341.82     33.47 o
   3   2   9      599.42      573.09      8.41 o
   4   2   9     1688.76     1588.78     29.64 o
   5   2   9      926.49      907.87     17.16 o
   6   2   9      275.97      286.01     10.25 o
   7   2   9       14.56        9.69      4.36 o
   8   2   9      247.35      250.86     12.40 o
   9   2   9        7.00        4.04      3.46 o
  10   2   9        4.01        6.08      3.61 o
  11   2   9       48.56       44.63     10.98 o
  12   2   9       27.81        3.19     10.39 o
 -12   3   9        1.43        0.05      3.29 o
 -11   3   9        0.10       -0.51      2.47 o
 -10   3   9       52.21       48.28      4.83 o
  -9   3   9        0.15        1.30      2.25 o
  -8   3   9       31.18       37.22      4.06 o
  -7   3   9       49.46       48.32      4.59 o
  -6   3   9        0.96        1.92      2.59 o
  -5   3   9      320.28      331.80      6.30 o
  -4   3   9       33.44       43.59      2.74 o
  -3   3   9      274.12      287.37      4.21 o
  -2   3   9       50.71       49.17      2.49 o
  -1   3   9        1.72        2.69      1.53 o
   0   3   9     1388.26     1524.69     19.41 o
   1   3   9        5.68        2.12      1.73 o
   2   3   9       62.29       71.67      3.40 o
   3   3   9        4.21        2.46      1.63 o
   4   3   9      191.87      186.22      3.80 o
   5   3   9       66.59       59.34      3.49 o
   6   3   9      802.56      784.55     23.74 o
   7   3   9      178.57      173.66      9.43 o
   8   3   9        5.27        3.86      3.58 o
   9   3   9      104.27      101.98      8.36 o
  10   3   9        0.04       -1.14      2.54 o
  11   3   9       19.23        3.53      4.53 o
  12   3   9        0.53       -1.64     15.66 o
 -11   4   9       30.82       10.71      5.92 o
 -10   4   9      138.05      119.21      6.70 o
  -9   4   9       83.31       89.19      5.56 o
  -8   4   9      495.77      485.92     10.58 o
  -7   4   9        3.08        2.58      3.06 o
  -6   4   9       98.71       96.59      5.66 o
  -5   4   9      714.83      673.59     12.48 o
  -4   4   9      330.11      291.63      8.43 o
  -3   4   9        3.57        2.36      2.21 o
  -2   4   9      130.94      156.48      3.90 o
  -1   4   9       53.63       61.11      2.93 o
   0   4   9       62.38       51.97      2.52 o
   1   4   9       33.45       25.16      3.21 o
   2   4   9      818.05      847.98     11.65 o
   3   4   9      160.88      151.77      5.83 o
   4   4   9      108.63       87.94      5.00 o
   5   4   9     1938.10     1855.41     41.15 o
   6   4   9      437.80      421.86     15.06 o
   7   4   9      100.64       98.98      7.68 o
   8   4   9        9.27       10.11      4.36 o
   9   4   9        1.28        0.85      3.09 o
  10   4   9      185.94      188.99     12.10 o
  11   4   9       29.40       10.43      6.34 o
 -11   5   9        4.17        3.53      2.30 o
 -10   5   9      357.25      364.56     10.73 o
  -9   5   9        8.46        5.34      3.66 o
  -8   5   9       93.13      109.95      6.16 o
  -7   5   9       24.49       22.84      3.93 o
  -6   5   9     1390.07     1421.50     30.19 o
  -5   5   9       60.16       62.13      5.35 o
  -4   5   9     1404.64     1321.84     26.07 o
  -3   5   9      257.51      231.90      6.38 o
  -2   5   9        9.59       12.70      2.79 o
  -1   5   9       14.07        5.71      1.95 o
   0   5   9      507.05      494.49     10.71 o
   1   5   9     1301.10     1203.15     18.90 o
   2   5   9        3.42        2.47      3.15 o
   3   5   9       17.80       16.80      4.16 o
   4   5   9      573.05      531.83     10.25 o
   5   5   9      477.61      458.95      9.84 o
   6   5   9      206.39      191.86      8.87 o
   7   5   9      324.71      326.16     11.50 o
   8   5   9        0.40       -0.51      4.46 o
   9   5   9      270.17      278.81     11.82 o
  10   5   9        8.64        4.39      3.35 o
  11   5   9       37.04       31.90     17.23 o
 -11   6   9       39.63       31.97     11.25 o
 -10   6   9      193.11      193.01      8.26 o
  -9   6   9       22.18       11.28      4.01 o
  -8   6   9        3.37        3.63      3.50 o
  -7   6   9      212.14      214.77      8.01 o
  -6   6   9      901.64      914.01     21.89 o
  -5   6   9      582.75      584.31     12.44 o
  -4   6   9      765.84      753.66     13.98 o
  -3   6   9      785.42      781.33     12.64 o
  -2   6   9       10.04        9.68      3.00 o
  -1   6   9       64.54       72.51      5.36 o
   0   6   9      494.78      518.83     12.39 o
   1   6   9      100.66      102.05      6.67 o
   2   6   9      435.64      439.41     10.78 o
   3   6   9      102.67       95.29      5.86 o
   4   6   9      342.03      317.19      9.96 o
   5   6   9       79.72       83.85      7.07 o
   6   6   9        0.91        3.09      2.93 o
   7   6   9      145.24      150.11      6.75 o
   8   6   9        0.67        0.00      4.03 o
   9   6   9       17.74        7.89      5.80 o
  10   6   9       13.60        4.98      3.22 o
  11   6   9        3.08        1.15     26.71 o
 -10   7   9       83.30       84.90      7.34 o
  -9   7   9        0.73       -0.19      2.44 o
  -8   7   9       10.73       12.89      3.98 o
  -7   7   9       11.37        9.22      3.51 o
  -6   7   9       15.68       10.00      3.75 o
  -5   7   9        0.05       -0.86      2.40 o
  -4   7   9      211.39      207.02      6.38 o
  -3   7   9      488.08      469.36      8.98 o
  -2   7   9       27.43       33.92      3.85 o
  -1   7   9       12.29       12.06      4.62 o
   0   7   9       67.09       70.59      6.41 o
   1   7   9        0.57        1.82      3.19 o
   2   7   9      411.53      431.81      9.98 o
   3   7   9     1256.47     1321.20     21.75 o
   4   7   9       13.51       21.34      4.71 o
   5   7   9      714.31      717.34     16.69 o
   6   7   9        0.18        2.65      3.44 o
   7   7   9        1.27        0.20      2.60 o
   8   7   9        9.28        9.51      3.45 o
   9   7   9       61.40       46.80     14.41 o
  10   7   9       21.92        0.54     10.63 o
  -9   8   9        6.33        4.12      3.58 o
  -8   8   9       44.98       51.52      5.93 o
  -7   8   9       13.59       10.25      4.77 o
  -6   8   9       45.85       53.37      4.76 o
  -5   8   9      316.05      316.32      7.51 o
  -4   8   9      259.19      250.13      6.40 o
  -3   8   9       44.13       49.85      4.26 o
  -2   8   9       28.60       30.60      4.80 o
  -1   8   9       83.11       73.12      6.62 o
   0   8   9      198.82      173.04      7.92 o
   1   8   9      109.98       97.67      8.19 o
   2   8   9      261.47      270.33      9.45 o
   3   8   9     1558.42     1546.04     24.73 o
   4   8   9      100.76       93.07      5.31 o
   5   8   9       95.52       84.37      4.84 o
   6   8   9        0.69        3.84      4.08 o
   7   8   9        1.68        2.84      2.85 o
   8   8   9        9.19        3.45      3.22 o
   9   8   9        0.31        0.48      2.53 o
  -9   9   9        9.56        6.73      6.08 o
  -8   9   9        0.00        0.93      3.32 o
  -7   9   9      347.27      397.56     11.80 o
  -6   9   9      670.21      741.05     16.91 o
  -5   9   9        0.66        3.31      2.81 o
  -4   9   9       19.33       16.57      3.11 o
  -3   9   9        3.92        2.69      3.13 o
  -2   9   9       44.77       61.10      5.56 o
  -1   9   9        3.24       -0.04      3.07 o
   0   9   9       11.58       18.66      6.71 o
   1   9   9      340.21      349.51     13.26 o
   2   9   9       25.72       32.98      6.71 o
   3   9   9        2.35        1.65      2.94 o
   4   9   9       72.45       64.20      5.46 o
   5   9   9      128.30      124.09      5.92 o
   6   9   9       15.99       18.87      4.16 o
   7   9   9        2.99        2.84      2.85 o
   8   9   9       11.29        3.46      3.22 o
   9   9   9        1.91        4.03      8.25 o
  -8  10   9       95.68      106.87      6.03 o
  -7  10   9        1.13        0.32      3.05 o
  -6  10   9      306.06      319.20     10.11 o
  -5  10   9       93.12       94.33      5.45 o
  -4  10   9        2.30        3.12      2.54 o
  -3  10   9        4.53        7.23      3.45 o
  -2  10   9      196.76      181.93      7.31 o
  -1  10   9       25.91       30.31      5.53 o
   0  10   9       19.91       22.81      5.75 o
   1  10   9      126.98      128.44      9.57 o
   2  10   9        0.46        0.99      3.95 o
   3  10   9        0.05        0.04      2.63 o
   4  10   9       52.64       40.36      6.84 o
   5  10   9        2.85        1.40      2.15 o
   6  10   9      206.92      227.75     25.08 o
   7  10   9       34.80       38.02      5.58 o
   8  10   9        6.43        5.64      4.60 o
  -6  11   9       40.30       46.72      6.85 o
  -5  11   9       31.01       11.30      6.87 o
  -4  11   9        0.12        1.50      2.29 o
  -3  11   9        3.83        4.83      3.24 o
  -2  11   9       35.07       38.73      4.96 o
  -1  11   9        0.87        3.88      4.21 o
   0  11   9       88.22       82.21      6.85 o
   1  11   9      111.89      119.07      8.02 o
   2  11   9       55.90       50.68      4.77 o
   3  11   9        1.35        2.88      2.78 o
   4  11   9       75.16       60.95      4.51 o
   5  11   9        3.51        1.49      2.00 o
   6  11   9        1.49        2.51      3.22 o
  -5  12   9        0.22       -0.17      4.10 o
  -4  12   9       13.30        3.70      2.82 o
  -3  12   9       28.14       16.33      7.43 o
  -2  12   9        0.17       -0.17      2.17 o
  -1  12   9        3.94        0.26      2.71 o
   0  12   9       29.96       13.82      6.12 o
   1  12   9        2.80        0.64      2.27 o
   2  12   9        5.15        1.92      2.47 o
   3  12   9       21.48        8.40      4.83 o
   4  12   9       27.99       36.56     10.88 o
   5  12   9       12.68        5.56      4.66 o
  -2  13   9        3.09        2.52      3.50 o
  -1  13   9      139.41      175.63      8.76 o
   0  13   9       14.75        8.12      5.22 o
   1  13   9        0.12        0.48      1.89 o
   2  13   9       23.34       22.46      4.80 o
 -12   0  10      375.28      457.45     18.45 o
 -11   0  10       38.68       20.05      5.04 o
 -10   0  10        7.64       11.62      4.89 o
  -9   0  10       24.43       13.41      5.52 o
  -8   0  10      186.41      171.77     10.02 o
  -7   0  10      858.78      906.41     21.83 o
  -6   0  10      837.19      831.50     37.48 o
  -5   0  10      279.11      268.64     10.17 o
  -4   0  10      760.07      700.68     14.13 o
  -3   0  10       10.31       11.54      2.66 o
  -2   0  10      141.72      114.43      5.62 o
  -1   0  10      198.09      230.73      8.23 o
   0   0  10      443.58      454.63     28.95 o
   1   0  10     5159.97     5385.66    119.14 o
   2   0  10      304.81      291.60      7.54 o
   3   0  10       36.68       53.15      4.41 o
   4   0  10     1092.38     1108.31     41.63 o
   5   0  10        0.06        0.26      4.11 o
   6   0  10      626.62      601.15     31.80 o
   7   0  10      757.23      766.61     36.15 o
   8   0  10      841.61      971.24     35.44 o
   9   0  10      589.84      534.10     19.73 o
  10   0  10       72.45       75.19     15.38 o
  11   0  10        9.68       -0.86      7.97 o
 -12   1  10       43.50       41.62      9.59 o
 -11   1  10       14.73        7.13      3.17 o
 -10   1  10       77.64       84.10      5.06 o
  -9   1  10      239.17      237.02      7.50 o
  -8   1  10       38.91       38.27      5.00 o
  -7   1  10       40.44       38.11      4.55 o
  -6   1  10      331.23      308.03      7.91 o
  -5   1  10       66.98       71.32      4.69 o
  -4   1  10      342.11      336.92      5.11 o
  -3   1  10       26.47       29.43      2.58 o
  -2   1  10       15.92       14.40      2.31 o
  -1   1  10        0.30        0.54      1.45 o
   0   1  10      510.82      479.16      7.43 o
   1   1  10      292.10      320.20      5.41 o
   2   1  10      228.52      230.98      4.63 o
   3   1  10      153.14      157.77      4.17 o
   4   1  10      467.37      500.48     11.04 o
   5   1  10       47.82       38.67      4.97 o
   6   1  10      112.44      109.07      8.31 o
   7   1  10        1.11        5.40      4.71 o
   8   1  10      168.75      153.17      8.72 o
   9   1  10        9.20        3.35      4.74 o
  10   1  10      120.43      121.58      9.38 o
  11   1  10      128.88      136.97     16.50 o
 -11   2  10       36.97       37.24      4.66 o
 -10   2  10        6.02        2.82      2.47 o
  -9   2  10        0.46        2.26      2.97 o
  -8   2  10        6.50       10.64      3.19 o
  -7   2  10       54.62       50.45      4.53 o
  -6   2  10      372.79      398.38      8.93 o
  -5   2  10        6.47        9.95      3.64 o
  -4   2  10      217.55      204.01      5.00 o
  -3   2  10       24.83       35.53      2.81 o
  -2   2  10       23.07       26.50      2.22 o
  -1   2  10       60.14       58.37      3.03 o
   0   2  10      427.65      448.09      5.82 o
   1   2  10       24.79       29.43      2.24 o
   2   2  10      285.35      252.69      5.15 o
   3   2  10      389.86      403.67      6.97 o
   4   2  10      108.76      109.47      4.64 o
   5   2  10        1.38        5.08      3.08 o
   6   2  10        7.73        6.43      3.93 o
   7   2  10        1.43        3.57      3.90 o
   8   2  10      103.18      120.50      8.62 o
   9   2  10      123.52      102.83     11.77 o
  10   2  10       83.91       69.20      9.99 o
  11   2  10       36.28        5.81      8.20 o
 -11   3  10        2.10        2.20      2.77 o
 -10   3  10      104.55      118.11      5.87 o
  -9   3  10       10.07       10.86      2.99 o
  -8   3  10      386.70      388.17      8.96 o
  -7   3  10       88.64       78.86      4.93 o
  -6   3  10      141.16      148.36      7.00 o
  -5   3  10      390.25      387.90     10.00 o
  -4   3  10     1640.22     1615.78     20.66 o
  -3   3  10     1085.13     1130.23     14.42 o
  -2   3  10        1.30        4.05      1.96 o
  -1   3  10      965.57     1010.50     12.88 o
   0   3  10     1361.21     1387.53     16.84 o
   1   3  10      335.24      380.56      6.24 o
   2   3  10      992.15      930.30     13.86 o
   3   3  10       77.53       91.36      5.25 o
   4   3  10      342.32      340.28      7.66 o
   5   3  10       94.38       80.09      4.84 o
   6   3  10       88.74       87.74      8.32 o
   7   3  10        0.66        0.53      3.65 o
   8   3  10     1600.56     1557.41     62.28 o
   9   3  10       45.09       45.95      9.93 o
  10   3  10      150.77      142.89     12.73 o
  11   3  10        2.86       -2.27      3.79 o
 -11   4  10       12.89        8.55      3.61 o
 -10   4  10       34.40       39.04      5.08 o
  -9   4  10       77.77       80.24      5.42 o
  -8   4  10       30.49       21.80      4.53 o
  -7   4  10       22.68       15.45      4.38 o
  -6   4  10       66.94       70.16      6.34 o
  -5   4  10     1401.74     1427.15     23.67 o
  -4   4  10      392.43      372.81      8.58 o
  -3   4  10      101.40      115.05      5.88 o
  -2   4  10     3279.75     3312.97     52.53 o
  -1   4  10       50.98       42.16      2.85 o
   0   4  10      160.95      149.29      4.77 o
   1   4  10       17.20       13.02      3.45 o
   2   4  10       48.16       45.17      4.63 o
   3   4  10      233.32      231.19      7.78 o
   4   4  10      160.70      152.16      6.29 o
   5   4  10      559.09      539.25     12.48 o
   6   4  10       12.40       15.15      5.61 o
   7   4  10      363.83      372.46     21.96 o
   8   4  10        0.89        4.75      8.41 o
   9   4  10       25.70       28.73      7.89 o
  10   4  10        0.53       -0.08      4.56 o
  11   4  10       16.18        5.84      6.49 o
 -11   5  10        3.31        0.94      3.04 o
 -10   5  10        1.82        1.06      2.35 o
  -9   5  10       58.76       58.91      5.32 o
  -8   5  10        0.19        1.97      3.41 o
  -7   5  10        8.27       10.64      4.38 o
  -6   5  10      148.01      155.05      7.49 o
  -5   5  10       33.38       30.74      5.26 o
  -4   5  10       28.18       30.67      3.99 o
  -3   5  10        0.47        1.79      2.45 o
  -2   5  10      641.65      611.62     11.05 o
  -1   5  10      236.53      229.84      5.47 o
   0   5  10        0.74        5.47      3.65 o
   1   5  10        2.06        3.50      3.55 o
   2   5  10        0.66       -3.07      3.24 o
   3   5  10       47.25       41.24      4.95 o
   4   5  10        9.63       11.45      3.79 o
   5   5  10     2980.37     2950.58     58.35 o
   6   5  10      282.07      258.53     17.48 o
   7   5  10        1.52        0.40      4.01 o
   8   5  10        1.90       10.04      9.78 o
   9   5  10        0.52        1.09      7.23 o
  10   5  10       24.44       11.21      9.96 o
  11   5  10        2.61        0.17     12.04 o
 -10   6  10      118.47      140.17      7.06 o
  -9   6  10      120.72      117.41      8.04 o
  -8   6  10      130.48      136.84      8.26 o
  -7   6  10      180.44      169.26      7.26 o
  -6   6  10       16.15       17.15      3.67 o
  -5   6  10       88.55       93.43      5.85 o
  -4   6  10        0.55        0.57      2.58 o
  -3   6  10       62.34       58.39      4.79 o
  -2   6  10      215.16      198.57      7.00 o
  -1   6  10        0.37        2.84      3.90 o
   0   6  10        1.16       -0.75      2.66 o
   1   6  10       15.90       18.73      5.45 o
   2   6  10      215.80      220.59      9.09 o
   3   6  10       79.82       80.91      6.19 o
   4   6  10     2466.53     2522.21     39.74 o
   5   6  10      132.41      120.23      5.77 o
   6   6  10       96.55       82.10      7.43 o
   7   6  10       71.66       82.03      9.80 o
   8   6  10      287.23      348.43     23.83 o
   9   6  10       15.97       10.82     10.19 o
  10   6  10       27.68       11.45     10.63 o
 -10   7  10      148.75      193.37      8.85 o
  -9   7  10       11.77        5.97      3.68 o
  -8   7  10      107.56      129.83      7.92 o
  -7   7  10      459.19      494.62     12.44 o
  -6   7  10      596.14      647.47     12.57 o
  -5   7  10        1.61        1.21      2.80 o
  -4   7  10       16.53       17.13      3.77 o
  -3   7  10      103.24      100.61      5.36 o
  -2   7  10       77.13       86.53      6.61 o
  -1   7  10       36.59       37.75      5.74 o
   0   7  10      274.88      343.40     11.16 o
   1   7  10       52.46       49.60      5.24 o
   2   7  10      412.23      419.61     10.64 o
   3   7  10       23.59       14.39      5.31 o
   4   7  10      110.84      129.30      8.37 o
   5   7  10      113.77      108.93      5.96 o
   6   7  10      124.33      124.58      7.42 o
   7   7  10        2.60        6.54      4.31 o
   8   7  10       41.57       40.28      6.68 o
   9   7  10        0.02        2.62      9.15 o
  -9   8  10        9.23        7.33      5.21 o
  -8   8  10        0.17       -0.38      2.04 o
  -7   8  10        0.82        1.06      2.51 o
  -6   8  10       33.01       29.15      4.32 o
  -5   8  10      135.84      136.30      6.08 o
  -4   8  10      115.00      111.02      4.96 o
  -3   8  10       79.06       74.43      5.06 o
  -2   8  10        0.79        2.78      3.55 o
  -1   8  10      384.88      362.47     10.55 o
   0   8  10        0.12        2.61      3.58 o
   1   8  10      115.97      139.34      7.32 o
   2   8  10       52.00       55.38      5.68 o
   3   8  10       33.56       27.99      5.87 o
   4   8  10      685.64      759.43     14.80 o
   5   8  10        1.54        0.44      2.52 o
   6   8  10       63.72       70.81      7.02 o
   7   8  10       36.97       46.90      6.49 o
   8   8  10       12.64        4.05      4.45 o
   9   8  10       64.09       84.43     46.85 o
  -8   9  10       52.10       56.28      5.84 o
  -7   9  10      101.22      108.72      6.73 o
  -6   9  10      106.18      101.22      6.08 o
  -5   9  10       29.92       21.87      5.53 o
  -4   9  10       22.57       16.12      2.99 o
  -3   9  10       47.65       45.79      5.56 o
  -2   9  10       18.64       24.11      4.62 o
  -1   9  10      168.80      157.86      7.42 o
   0   9  10       41.85       42.67      5.42 o
   1   9  10      169.05      172.05      9.29 o
   2   9  10      367.36      410.00     13.59 o
   3   9  10      119.21      113.90      7.42 o
   4   9  10       73.21       71.18      5.86 o
   5   9  10        2.13        3.43      2.90 o
   6   9  10       23.62       21.16      5.00 o
   7   9  10       17.23       14.62      6.40 o
   8   9  10       29.57       27.64      7.38 o
  -7  10  10       16.25        5.68      3.60 o
  -6  10  10       22.32       11.58      3.70 o
  -5  10  10       12.65       10.31      3.10 o
  -4  10  10      111.11      146.21      5.93 o
  -3  10  10       17.73       22.24      4.24 o
  -2  10  10      155.37      142.27      7.34 o
  -1  10  10       18.36       12.66      4.15 o
   0  10  10       51.55       70.83      7.47 o
   1  10  10      219.78      277.23     11.98 o
   2  10  10      169.39      188.00     10.36 o
   3  10  10       67.71       69.78      7.45 o
   4  10  10        1.87        2.46      2.90 o
   5  10  10      309.22      303.29     11.88 o
   6  10  10      150.97      196.74     21.09 o
   7  10  10       11.89        5.72      3.77 o
  -6  11  10       20.31        6.61      5.72 o
  -5  11  10       95.92      116.75      8.54 o
  -4  11  10       68.40       72.68      4.47 o
  -3  11  10       65.42       81.12      4.55 o
  -2  11  10        1.08        2.94      3.39 o
  -1  11  10        3.04        3.56      3.86 o
   0  11  10       90.11      106.33      7.23 o
   1  11  10       19.83       24.61      5.32 o
   2  11  10       19.52       31.18      5.66 o
   3  11  10        9.55        5.35      3.97 o
   4  11  10       46.33       33.13      7.85 o
   5  11  10      110.99      139.01     10.07 o
   6  11  10       58.73       46.24     14.69 o
  -4  12  10        2.25        3.02      5.33 o
  -3  12  10        4.00        1.45      2.48 o
  -2  12  10       15.35        9.75      3.28 o
  -1  12  10        5.43        3.52      3.16 o
   0  12  10       69.95       74.03      6.19 o
   1  12  10       17.32       12.48      4.71 o
   2  12  10        3.55        0.70      3.16 o
   3  12  10        7.75        5.67      3.47 o
   4  12  10        1.88       -0.37      3.03 o
 -11   1  11        0.82        0.72      2.03 o
 -10   1  11        3.92        3.53      2.85 o
  -9   1  11      141.55      158.56      6.64 o
  -8   1  11       32.93       12.20      5.20 o
  -7   1  11      916.74      888.42     18.95 o
  -6   1  11      480.21      492.90      9.88 o
  -5   1  11       59.45       64.57      5.59 o
  -4   1  11       88.95       87.72      5.46 o
  -3   1  11        9.56        7.61      2.40 o
  -2   1  11      179.03      174.57      7.06 o
  -1   1  11      868.40      849.30     13.59 o
   0   1  11      567.64      544.30      9.23 o
   1   1  11       76.25       67.28      3.51 o
   2   1  11       76.86       79.68      4.02 o
   3   1  11       98.65      120.83      5.67 o
   4   1  11        1.57        6.67      7.09 o
   5   1  11        5.84        5.02      3.78 o
   6   1  11      792.75      829.28     30.29 o
   7   1  11      131.80      128.06      9.41 o
   8   1  11       68.81       46.30     10.92 o
   9   1  11      171.88      201.79     12.39 o
  10   1  11      103.32       84.59     14.02 o
  11   1  11       11.61       -0.41      5.90 o
 -11   2  11       19.98       13.86      4.00 o
 -10   2  11      114.85      128.32      5.24 o
  -9   2  11       82.94       81.22      5.10 o
  -8   2  11       34.63       13.64      4.27 o
  -7   2  11       27.62       28.67      3.94 o
  -6   2  11      119.47      119.04      6.41 o
  -5   2  11      830.17      897.57     16.66 o
  -4   2  11        6.01        9.31      2.79 o
  -3   2  11     1697.81     1621.75     22.95 o
  -2   2  11        1.77        1.71      1.96 o
  -1   2  11      133.14      139.81      4.95 o
   0   2  11      610.08      565.51      8.92 o
   1   2  11        0.42       -1.10      2.38 o
   2   2  11      678.89      646.90     13.73 o
   3   2  11      390.23      396.84     10.18 o
   4   2  11      589.17      568.01     11.20 o
   5   2  11      226.92      212.97      8.23 o
   6   2  11       32.65       41.68      7.20 o
   7   2  11       14.40        5.78      5.12 o
   8   2  11        2.24        2.97      6.43 o
   9   2  11        0.41        1.66      4.72 o
  10   2  11      113.19      130.42     13.64 o
  11   2  11        6.16       -0.01      7.81 o
 -11   3  11        7.98        4.23      3.89 o
 -10   3  11        0.45        0.68      2.18 o
  -9   3  11      168.09      156.73      5.69 o
  -8   3  11        3.87        3.75      3.11 o
  -7   3  11       92.58       86.06      5.66 o
  -6   3  11       45.43       40.23      4.77 o
  -5   3  11      108.41      101.91      6.27 o
  -4   3  11      467.96      472.85      9.10 o
  -3   3  11      393.13      369.04      7.83 o
  -2   3  11      185.79      172.42      5.55 o
  -1   3  11       96.29       88.68      3.70 o
   0   3  11       44.13       37.35      4.15 o
   1   3  11       16.55       14.41      3.74 o
   2   3  11      313.60      310.10      8.48 o
   3   3  11      357.02      348.58      9.00 o
   4   3  11      963.75      922.34     29.59 o
   5   3  11      862.61      807.24     15.78 o
   6   3  11        4.12        6.94      6.37 o
   7   3  11       38.94       30.01     11.12 o
   8   3  11      296.63      300.38     19.28 o
   9   3  11        0.22        1.04      6.87 o
  10   3  11       62.13        7.91      8.36 o
  11   3  11       57.96        0.27     14.56 o
 -11   4  11      108.65      131.76      7.46 o
 -10   4  11      172.97      155.35     11.74 o
  -9   4  11        6.46        3.46      3.02 o
  -8   4  11       13.20       17.71      4.27 o
  -7   4  11       31.03       38.95      5.23 o
  -6   4  11        0.67       -0.95      3.07 o
  -5   4  11      334.54      319.01     10.07 o
  -4   4  11       33.19       39.38      4.94 o
  -3   4  11      739.00      709.04     16.36 o
  -2   4  11        6.97        9.41      2.86 o
  -1   4  11       20.47       20.32      3.65 o
   0   4  11      711.52      690.17     13.60 o
   1   4  11        9.81        7.64      4.37 o
   2   4  11        7.29        7.48      4.35 o
   3   4  11        2.90        1.55      3.47 o
   4   4  11      486.47      465.77     11.08 o
   5   4  11        0.62       -0.42      2.00 o
   6   4  11      145.36      129.41     14.66 o
   7   4  11      141.95      152.36     19.80 o
   8   4  11        1.32       -2.67      8.37 o
   9   4  11       24.86       24.16     10.45 o
  10   4  11       71.85        1.35     18.87 o
 -10   5  11       10.48        5.20      3.30 o
  -9   5  11      359.68      415.04     10.77 o
  -8   5  11      181.25      189.85      7.10 o
  -7   5  11       86.47      100.19      6.50 o
  -6   5  11       44.86       54.20      5.64 o
  -5   5  11       43.12       37.18      5.45 o
  -4   5  11        1.71        4.62      3.92 o
  -3   5  11       11.98       15.70      4.18 o
  -2   5  11      379.63      390.15      8.23 o
  -1   5  11      118.89      119.56      5.28 o
   0   5  11       25.88       23.98      4.21 o
   1   5  11      134.54      126.57      6.69 o
   2   5  11      381.73      385.30     10.68 o
   3   5  11       83.14       97.08      7.45 o
   4   5  11      939.18      988.41     21.43 o
   5   5  11      245.72      225.17      8.20 o
   6   5  11        0.98        2.99      4.24 o
   7   5  11       18.10       21.21     12.54 o
   8   5  11        4.42        9.40     10.89 o
   9   5  11      101.06      123.23     33.85 o
  10   5  11        2.81        0.58      6.43 o
 -10   6  11       24.38        8.23      3.50 o
  -9   6  11       33.55       32.05      3.93 o
  -8   6  11       83.72      107.43      6.89 o
  -7   6  11        0.19        3.44      3.30 o
  -6   6  11        9.91       12.13      4.09 o
  -5   6  11      137.87      138.58      7.68 o
  -4   6  11      399.98      398.09      9.68 o
  -3   6  11       25.52       26.74      3.87 o
  -2   6  11      624.47      640.99     13.47 o
  -1   6  11       74.56       79.87      6.40 o
   0   6  11        2.85        2.25      2.96 o
   1   6  11      258.53      236.14      8.96 o
   2   6  11      377.62      363.50      9.76 o
   3   6  11       14.56       16.01      4.48 o
   4   6  11        8.02        5.16      5.86 o
   5   6  11        3.53        3.06      3.49 o
   6   6  11      178.65      166.90     16.25 o
   7   6  11       45.79       42.31      7.38 o
   8   6  11        4.42       14.10     12.16 o
   9   6  11        6.57        5.25     10.20 o
  10   6  11       97.80        1.79     24.24 o
  -9   7  11      155.29      198.07      9.64 o
  -8   7  11      139.84      143.47      6.43 o
  -7   7  11       52.84       50.47      5.45 o
  -6   7  11       96.56       97.85      5.84 o
  -5   7  11       17.87       13.83      3.86 o
  -4   7  11       71.72       73.06      4.83 o
  -3   7  11        4.33        7.05      3.10 o
  -2   7  11       28.29       21.55      5.30 o
  -1   7  11        0.29       -0.36      2.92 o
   0   7  11       76.43       71.13      6.88 o
   1   7  11        0.42        1.12      2.75 o
   2   7  11        0.37       -2.04      3.15 o
   3   7  11        3.68        7.61      5.17 o
   4   7  11        0.17        2.56      3.33 o
   5   7  11        0.21       -0.01      3.23 o
   6   7  11       27.76       33.66      6.06 o
   7   7  11       63.80       70.78      8.77 o
   8   7  11       18.38        6.29      6.03 o
   9   7  11       28.88       18.72     11.45 o
  -8   8  11        3.01        3.84      2.62 o
  -7   8  11        2.04        0.62      2.11 o
  -6   8  11       18.16       11.72      2.74 o
  -5   8  11      346.45      384.59     10.22 o
  -4   8  11      194.97      177.93      5.60 o
  -3   8  11       32.82       41.22      5.07 o
  -2   8  11       51.57       37.86      5.66 o
  -1   8  11       32.56       24.35      6.14 o
   0   8  11      292.97      295.65     10.29 o
   1   8  11      291.06      261.85     10.40 o
   2   8  11      120.27      131.88     10.83 o
   3   8  11       81.83       70.80      5.86 o
   4   8  11      276.37      261.40      8.79 o
   5   8  11       82.17       82.82      5.20 o
   6   8  11        0.37        2.60      3.86 o
   7   8  11      123.81      130.40     20.00 o
   8   8  11       26.59       17.69      7.61 o
  -7   9  11       11.41        5.17      2.76 o
  -6   9  11      245.91      276.09     10.85 o
  -5   9  11       40.54       47.76      3.69 o
  -4   9  11        7.76        5.67      2.63 o
  -3   9  11      131.99      144.43      6.59 o
  -2   9  11      122.95      129.10      6.69 o
  -1   9  11       28.80       18.59      4.63 o
   0   9  11      141.62      133.41      7.78 o
   1   9  11      163.28      186.14      9.86 o
   2   9  11      191.86      201.76      9.27 o
   3   9  11       29.19       38.60      5.70 o
   4   9  11        0.49       -0.32      2.19 o
   5   9  11      127.62      129.27      6.10 o
   6   9  11       28.73       28.38      6.67 o
   7   9  11       95.77      103.36     20.07 o
  -6  10  11      119.27      135.88     12.12 o
  -5  10  11      198.87      232.68      9.87 o
  -4  10  11        6.01        2.76      2.44 o
  -3  10  11       19.50       19.73      3.80 o
  -2  10  11       35.58       35.32      4.68 o
  -1  10  11        8.15        4.97      3.56 o
   0  10  11       19.73       25.53      5.41 o
   1  10  11       12.39        4.67      4.36 o
   2  10  11       28.90       33.04      5.83 o
   3  10  11       68.86       64.60      6.34 o
   4  10  11      141.16      130.68      7.59 o
   5  10  11       85.51       88.11      6.25 o
   6  10  11        2.74        1.13      3.14 o
  -5  11  11        7.76       12.59      5.15 o
  -4  11  11       40.10       19.61      5.30 o
  -3  11  11       65.43       70.59      5.09 o
  -2  11  11       10.98        4.18      3.30 o
  -1  11  11        9.67        1.53      3.51 o
   0  11  11       47.38       30.19     10.13 o
   1  11  11       35.06       42.78     10.66 o
   2  11  11       21.36       10.55      4.70 o
   3  11  11        6.77        5.83      4.29 o
   4  11  11        7.61        4.72      4.42 o
   5  11  11       17.84        5.28      5.34 o
  -2  12  11       25.73       11.43      4.72 o
  -1  12  11       62.18       82.24      9.37 o
   0  12  11       87.53      102.78      6.24 o
   1  12  11        2.57        1.91      3.07 o
   2  12  11       35.07       39.84      6.77 o
 -11   0  12      168.91      195.34      8.37 o
 -10   0  12        1.08       -0.38      3.22 o
  -9   0  12       25.91       18.23     12.17 o
  -8   0  12       84.12       81.87      7.65 o
  -7   0  12       14.45        2.81      4.07 o
  -6   0  12      185.62      151.80      9.42 o
  -5   0  12      202.04      166.72     12.24 o
  -4   0  12      221.86      222.47     11.85 o
  -3   0  12     1596.54     1594.73     35.89 o
  -2   0  12       18.37       15.35      6.35 o
  -1   0  12      136.47      134.42      9.68 o
   0   0  12       23.23       26.96      6.07 o
   1   0  12     4943.61     4852.87    210.75 o
   2   0  12     4690.25     4999.82    150.49 o
   3   0  12      307.55      299.14     27.16 o
   4   0  12      121.42      137.46     19.13 o
   5   0  12      316.07      220.24     31.70 o
   6   0  12       73.56       82.49     16.40 o
   7   0  12        1.17        2.56      8.44 o
   8   0  12      113.85      121.94     10.42 o
   9   0  12     1429.00     1546.32     38.47 o
  10   0  12        6.63        0.61     15.58 o
 -11   1  12       66.74       75.73      5.49 o
 -10   1  12        2.92        1.52      2.24 o
  -9   1  12       15.12        7.19      3.12 o
  -8   1  12      275.01      261.11      7.72 o
  -7   1  12       40.62       39.47      6.69 o
  -6   1  12        0.33        0.18      2.31 o
  -5   1  12      294.53      280.25      8.49 o
  -4   1  12     1258.34     1302.39     19.54 o
  -3   1  12       69.11       63.02      6.17 o
  -2   1  12      393.19      379.29     10.22 o
  -1   1  12      714.77      712.79     13.96 o
   0   1  12        8.13        6.39      3.20 o
   1   1  12      146.78      157.83      6.50 o
   2   1  12       13.01        5.88      3.30 o
   3   1  12      354.72      326.62     12.57 o
   4   1  12      166.26      158.87     12.02 o
   5   1  12      116.60      111.71      8.70 o
   6   1  12       56.19       66.38     10.55 o
   7   1  12        0.16       -0.72      3.74 o
   8   1  12       11.10        4.86      4.59 o
   9   1  12        2.82        2.67      4.86 o
  10   1  12        0.29       -0.04      3.20 o
 -10   2  12        5.83        2.28      2.09 o
  -9   2  12        0.04        1.15      2.26 o
  -8   2  12      321.07      302.93      8.45 o
  -7   2  12        2.99        0.69      2.83 o
  -6   2  12       11.52       10.73      3.87 o
  -5   2  12      796.83      765.41     15.33 o
  -4   2  12       96.69      100.31      4.97 o
  -3   2  12        7.12        8.29      3.27 o
  -2   2  12      738.37      743.38     12.56 o
  -1   2  12        0.25        0.37      2.21 o
   0   2  12       32.19       32.24      3.95 o
   1   2  12      509.08      449.21     12.00 o
   2   2  12      217.03      200.94      8.49 o
   3   2  12       61.01       72.30      6.64 o
   4   2  12       11.86        6.93      4.73 o
   5   2  12       68.51       65.64      5.39 o
   6   2  12      472.06      489.55     16.42 o
   7   2  12        0.35        3.96      4.27 o
   8   2  12       11.63        7.65      6.43 o
   9   2  12       73.74       67.09     17.51 o
  10   2  12        4.17        0.15      4.28 o
 -10   3  12        8.69        1.73      2.03 o
  -9   3  12       21.60       10.86      3.82 o
  -8   3  12        5.84        3.33      2.79 o
  -7   3  12      118.12      120.17      6.21 o
  -6   3  12      102.30      104.01      6.08 o
  -5   3  12        6.16        6.40      3.67 o
  -4   3  12       49.01       49.22      4.06 o
  -3   3  12      185.10      178.98      6.32 o
  -2   3  12      513.73      491.80     10.51 o
  -1   3  12      643.92      642.20     13.07 o
   0   3  12       11.90       13.65      3.69 o
   1   3  12       10.05        6.53      4.43 o
   2   3  12      912.39      881.79     18.61 o
   3   3  12      818.55      793.65     22.41 o
   4   3  12      401.21      386.95     12.07 o
   5   3  12     1136.37     1194.89     27.36 o
   6   3  12      405.15      406.40     16.68 o
   7   3  12      268.68      286.38     17.59 o
   8   3  12      180.92      217.19     16.13 o
   9   3  12        0.03        2.90      7.22 o
  10   3  12        3.79        2.77      6.70 o
 -10   4  12       14.63        6.22      4.99 o
  -9   4  12      257.66      317.01     10.29 o
  -8   4  12       10.24       14.15      4.19 o
  -7   4  12        3.63        4.65      3.58 o
  -6   4  12       69.71       68.85      6.34 o
  -5   4  12      191.66      199.02      8.63 o
  -4   4  12      863.01      838.75     17.75 o
  -3   4  12       70.65       70.50      5.15 o
  -2   4  12       27.22       29.51      3.88 o
  -1   4  12      986.03      930.17     21.83 o
   0   4  12       10.13       10.55      4.84 o
   1   4  12      210.37      205.87     11.04 o
   2   4  12      196.50      196.05      8.43 o
   3   4  12       34.41       23.42      6.25 o
   4   4  12      231.17      229.97      9.36 o
   5   4  12        0.26        0.28      2.48 o
   6   4  12      135.84      123.47     17.35 o
   7   4  12       20.58       26.03     13.15 o
   8   4  12       54.62       60.10     18.84 o
   9   4  12      117.98      122.61     37.70 o
  10   4  12       57.70        0.54     20.55 o
 -10   5  12        1.41        1.90      3.60 o
  -9   5  12       94.86      100.09      5.65 o
  -8   5  12      148.82      155.98      6.45 o
  -7   5  12      182.40      188.83      7.53 o
  -6   5  12       87.48       94.81      6.78 o
  -5   5  12      217.23      217.03      8.47 o
  -4   5  12      155.52      154.51      7.38 o
  -3   5  12        1.37       -1.60      2.60 o
  -2   5  12      562.02      537.02     14.16 o
  -1   5  12      214.50      184.79     13.71 o
   0   5  12      117.89       87.91      5.93 o
   1   5  12        0.36        0.55      3.50 o
   2   5  12        0.69        0.32      2.98 o
   3   5  12       56.83       63.82      6.00 o
   4   5  12       53.51       60.82      5.46 o
   5   5  12        4.53        3.75      2.87 o
   6   5  12       24.50       19.73      6.28 o
   7   5  12        0.09       -2.55      7.24 o
   8   5  12       21.64       19.79     12.65 o
   9   5  12        0.97        1.54      8.87 o
  -9   6  12       33.46       44.14      5.20 o
  -8   6  12       10.62        4.63      2.52 o
  -7   6  12       64.53       72.19      5.57 o
  -6   6  12        0.37        1.12      2.96 o
  -5   6  12      182.99      191.78      7.65 o
  -4   6  12       86.55       85.10      5.33 o
  -3   6  12      104.73       93.80      6.23 o
  -2   6  12       70.57       68.82      8.26 o
  -1   6  12      420.82      388.49     16.42 o
   0   6  12       21.03       10.29      4.20 o
   1   6  12      137.41      153.10      7.23 o
   2   6  12       41.42       41.76      7.17 o
   3   6  12      169.79      165.22      9.81 o
   4   6  12       26.96       29.39      6.53 o
   5   6  12       54.82       44.60      4.69 o
   6   6  12       10.11        8.33      5.76 o
   7   6  12       83.41       98.03     17.54 o
   8   6  12       22.10       14.12     12.26 o
   9   6  12      248.53      251.75    166.56 o
  -8   7  12       15.86       12.94      3.33 o
  -7   7  12        6.58        3.62      2.60 o
  -6   7  12       29.97       30.97      4.32 o
  -5   7  12       15.49       22.38      4.13 o
  -4   7  12       18.59       14.26      3.24 o
  -3   7  12      202.13      225.77      6.70 o
  -2   7  12      101.16      105.06      7.11 o
  -1   7  12      898.82      861.12     27.47 o
   0   7  12      489.87      449.31     13.43 o
   1   7  12      499.67      524.24     13.49 o
   2   7  12       62.70       53.82      5.51 o
   3   7  12       28.12       31.39      8.26 o
   4   7  12      106.80      101.75      8.55 o
   5   7  12       42.00       54.91      5.00 o
   6   7  12       81.62       84.45      7.18 o
   7   7  12       44.72       46.91     17.42 o
   8   7  12       15.30       15.32     11.70 o
  -8   8  12       42.85       48.27      5.84 o
  -7   8  12       41.94       40.95      3.84 o
  -6   8  12       13.91       12.29      3.12 o
  -5   8  12       22.73       24.57      3.73 o
  -4   8  12       58.08       62.24      4.12 o
  -3   8  12        0.10       -0.79      2.51 o
  -2   8  12        3.56        2.65      3.48 o
  -1   8  12        0.35        1.16      3.09 o
   0   8  12      262.27      278.58     10.76 o
   1   8  12       29.04       35.06      7.25 o
   2   8  12       12.22        9.57      5.45 o
   3   8  12        7.84        6.08      3.72 o
   4   8  12      133.37      118.41      5.93 o
   5   8  12        7.75        8.81      4.96 o
   6   8  12      126.14      145.23     22.83 o
   7   8  12        9.43        2.99      3.76 o
   8   8  12        6.61        2.62      8.15 o
  -7   9  12       16.39       20.17      7.51 o
  -6   9  12       51.31       42.07     10.26 o
  -5   9  12        7.68        3.82      2.52 o
  -4   9  12        0.73        1.45      2.50 o
  -3   9  12       57.65       65.79      5.43 o
  -2   9  12       38.33       32.28      4.93 o
  -1   9  12       80.11       88.89      6.00 o
   0   9  12      105.48      134.24      6.61 o
   1   9  12       49.92       47.89      6.18 o
   2   9  12      193.82      205.88      8.74 o
   3   9  12      144.77      140.96      7.18 o
   4   9  12        3.04        0.01      2.16 o
   5   9  12      381.71      392.17     21.56 o
   6   9  12        9.29        4.45      3.59 o
   7   9  12       28.10       31.75     22.06 o
  -5  10  12      144.82      165.21      8.98 o
  -4  10  12       12.16        7.82      2.43 o
  -3  10  12       39.81       43.33      4.71 o
  -2  10  12       51.17       59.83      4.93 o
  -1  10  12      234.54      261.83      9.10 o
   0  10  12       59.82       62.66      6.08 o
   1  10  12       49.57       64.70      6.36 o
   2  10  12        2.59        1.73      3.65 o
   3  10  12       11.33       10.34      4.00 o
   4  10  12       95.25       67.36     10.09 o
   5  10  12       26.53       13.05      5.80 o
  -3  11  12        7.01        1.68      2.66 o
  -2  11  12       11.22        5.96      3.10 o
  -1  11  12       29.00       11.47      4.86 o
   0  11  12        1.58        1.11      3.02 o
   1  11  12        7.41        4.67      3.72 o
   2  11  12       11.22       11.22      4.45 o
   3  11  12        1.25        0.23      2.61 o
 -10   1  13        9.07        0.72      2.14 o
  -9   1  13      204.89      213.84      7.26 o
  -8   1  13      112.96      118.42      6.27 o
  -7   1  13       91.95       74.44      5.67 o
  -6   1  13        6.75       10.93      4.20 o
  -5   1  13      158.92      165.34      8.17 o
  -4   1  13       81.32       66.20      5.87 o
  -3   1  13       12.70       17.31      4.28 o
  -2   1  13      412.59      398.01     12.66 o
  -1   1  13       12.10       13.68      4.20 o
   0   1  13        1.31        4.68      3.00 o
   1   1  13      101.32       91.16      7.17 o
   2   1  13       13.67       17.94      6.72 o
   3   1  13       24.56       22.96      9.61 o
   4   1  13       14.12       14.30      7.06 o
   5   1  13      125.42      109.82      9.37 o
   6   1  13       50.34       78.19     12.29 o
   7   1  13      195.06      241.27     15.29 o
   8   1  13       44.38       39.10     11.07 o
   9   1  13        3.18        3.33      7.59 o
  10   1  13      187.21      177.10     60.14 o
 -10   2  13       95.32      103.57      7.75 o
  -9   2  13      174.36      193.65      7.69 o
  -8   2  13      101.40      108.29      5.17 o
  -7   2  13       51.40       54.23      5.01 o
  -6   2  13        0.16        1.98      3.27 o
  -5   2  13      216.91      231.61      9.53 o
  -4   2  13      186.54      184.30      6.96 o
  -3   2  13        3.04        2.55      2.97 o
  -2   2  13      326.35      334.96      8.59 o
  -1   2  13       26.85       31.31      4.39 o
   0   2  13      336.33      353.29      9.47 o
   1   2  13      490.64      502.80     13.51 o
   2   2  13        5.20        3.52      3.35 o
   3   2  13      676.77      666.50     16.58 o
   4   2  13       29.81       40.08      7.65 o
   5   2  13      148.18      160.10     10.15 o
   6   2  13      264.50      248.42     17.95 o
   7   2  13      439.99      467.88     24.60 o
   8   2  13      186.92      206.36     16.00 o
   9   2  13       38.94       14.61      9.90 o
  10   2  13      261.90      355.03     98.59 o
 -10   3  13       23.55       17.43      7.67 o
  -9   3  13        1.82        0.83      1.83 o
  -8   3  13       52.98       49.54      4.80 o
  -7   3  13       24.08       31.82      4.67 o
  -6   3  13        1.51       -0.01      2.48 o
  -5   3  13      152.23      147.37      9.40 o
  -4   3  13       40.87       35.58      4.72 o
  -3   3  13      135.97      120.63      7.40 o
  -2   3  13       10.92        7.76      3.40 o
  -1   3  13       95.99      106.38      6.46 o
   0   3  13        1.74        4.38      4.29 o
   1   3  13       86.29       80.02      7.10 o
   2   3  13      109.79      112.40      7.18 o
   3   3  13        0.05        1.42      3.15 o
   4   3  13      248.72      226.89      9.53 o
   5   3  13      159.45      169.77     10.60 o
   6   3  13       39.27       21.11     11.13 o
   7   3  13       70.03       55.84     28.15 o
   8   3  13        5.53        2.46     10.31 o
   9   3  13       20.05        7.99     10.11 o
  -9   4  13        0.14       -0.26      1.51 o
  -8   4  13      117.80      155.68      6.44 o
  -7   4  13      100.18      111.11      6.35 o
  -6   4  13        1.37        3.55      3.37 o
  -5   4  13       36.22       45.08      5.63 o
  -4   4  13      523.14      491.81     11.97 o
  -3   4  13        4.94        3.96      2.89 o
  -2   4  13       68.15       68.58      5.34 o
  -1   4  13       13.76       16.52      5.13 o
   0   4  13       56.67       47.83      6.39 o
   1   4  13      224.96      218.11      9.58 o
   2   4  13        1.06       -0.98      3.07 o
   3   4  13      564.45      538.12     14.87 o
   4   4  13      206.25      229.54      9.57 o
   5   4  13       46.12       29.11      7.84 o
   6   4  13       74.48       64.85     25.74 o
   7   4  13       34.81       35.22     17.66 o
   8   4  13       17.93       13.36     10.87 o
   9   4  13        0.43       -2.66      8.78 o
  -9   5  13        3.11        1.22      2.30 o
  -8   5  13        3.99        2.40      2.76 o
  -7   5  13       53.92       59.02      5.68 o
  -6   5  13       22.48       21.78      5.05 o
  -5   5  13       89.49       98.84      6.79 o
  -4   5  13      393.76      450.54      9.36 o
  -3   5  13       21.95       23.83      4.24 o
  -2   5  13       80.22       73.65      5.71 o
  -1   5  13       36.35       31.56      6.89 o
   0   5  13       62.22       71.05      6.85 o
   1   5  13      380.55      388.90     13.36 o
   2   5  13      284.90      279.40     11.16 o
   3   5  13        1.25        2.84      4.45 o
   4   5  13        4.43        2.61      3.32 o
   5   5  13       87.81       70.98      9.84 o
   6   5  13      658.21      744.97     34.18 o
   7   5  13       11.46       13.95     11.74 o
   8   5  13        0.13        2.58      8.24 o
   9   5  13       39.83       59.84     35.13 o
  -8   6  13       26.65       18.24      3.95 o
  -7   6  13       10.62        4.22      3.00 o
  -6   6  13      119.07      118.14      6.47 o
  -5   6  13      265.73      298.00      9.25 o
  -4   6  13       90.12       82.30      4.68 o
  -3   6  13        3.01        3.29      3.20 o
  -2   6  13      326.05      331.65     13.51 o
  -1   6  13        0.71        1.14      3.65 o
   0   6  13       61.40       63.54     17.60 o
   1   6  13       30.92        9.33      4.73 o
   2   6  13       54.07       65.69      8.46 o
   3   6  13      331.07      352.89     10.89 o
   4   6  13       34.32       23.80      8.34 o
   5   6  13        2.38        2.15      2.52 o
   6   6  13       20.62       15.81     11.22 o
   7   6  13        0.47        0.33      8.55 o
   8   6  13      136.24      177.66     18.69 o
  -8   7  13        0.01        0.51      2.26 o
  -7   7  13       17.23       12.68      3.06 o
  -6   7  13        3.02        0.51      2.27 o
  -5   7  13        7.19        6.11      3.47 o
  -4   7  13        1.31        2.41      2.42 o
  -3   7  13       16.05       16.92      4.33 o
  -2   7  13       19.04       14.06      4.65 o
  -1   7  13        0.79        1.83      4.13 o
   0   7  13        0.05        0.97      3.47 o
   1   7  13        1.09        2.00      3.70 o
   2   7  13      106.35      126.77      7.75 o
   3   7  13        0.26       -1.09      4.19 o
   4   7  13       12.22        6.29      4.30 o
   5   7  13        5.94        4.59      4.09 o
   6   7  13       17.66        7.22      7.32 o
   7   7  13        5.51        7.68     10.14 o
   8   7  13      126.62       82.18     45.26 o
  -7   8  13        0.90       -0.01      1.98 o
  -6   8  13      166.69      160.08     13.12 o
  -5   8  13        0.23        0.30      1.90 o
  -4   8  13       33.60       29.42      5.32 o
  -3   8  13       10.15        9.41      4.36 o
  -2   8  13        0.24        0.78      2.31 o
  -1   8  13       34.13       19.08      5.35 o
   0   8  13        2.24        3.68      3.24 o
   1   8  13        3.82        0.56      3.39 o
   2   8  13       24.60       11.69      4.17 o
   3   8  13       27.32       19.68      9.19 o
   4   8  13       13.96        6.46      6.02 o
   5   8  13        4.40        4.92      3.34 o
   6   8  13        1.53        1.05      2.56 o
   7   8  13       23.37       15.21     11.02 o
  -6   9  13        0.17       -0.43      3.74 o
  -5   9  13       88.15       97.99      8.61 o
  -4   9  13      140.17      149.33      6.05 o
  -3   9  13        0.66        1.15      2.11 o
  -2   9  13       63.43       64.30      4.64 o
  -1   9  13      434.76      473.12     12.62 o
   0   9  13        5.83        4.17      3.29 o
   1   9  13        0.44        1.96      3.15 o
   2   9  13       89.02       97.02      6.29 o
   3   9  13       76.22       86.96      9.26 o
   4   9  13      407.79      461.23     28.90 o
   5   9  13       15.18       12.47      3.15 o
   6   9  13       87.61      108.59      8.69 o
  -4  10  13       58.85       66.37      6.69 o
  -3  10  13        0.94        1.24      2.06 o
  -2  10  13      200.00      245.24      8.15 o
  -1  10  13       32.15       12.93      4.93 o
   0  10  13        1.66       -0.34      2.64 o
   1  10  13        0.02        0.36      2.51 o
   2  10  13       24.90       16.75      4.06 o
   3  10  13        0.46        0.54      2.12 o
   4  10  13       40.18       16.11      4.32 o
  -1  11  13       48.63       59.67      5.73 o
   0  11  13       24.96       11.41      4.49 o
   1  11  13        0.73       -0.29      2.96 o
  -9   0  14       61.39       66.58      7.75 o
  -8   0  14      156.06      167.95     11.30 o
  -7   0  14      132.42      137.74     11.21 o
  -6   0  14        1.73        6.82      6.49 o
  -5   0  14       49.78       50.25      9.86 o
  -4   0  14       80.19       67.06      9.78 o
  -3   0  14     1256.60     1242.93     28.96 o
  -2   0  14       75.07       87.31      9.32 o
  -1   0  14     2569.42     2590.31    105.39 o
   0   0  14      113.02      142.78     47.17 o
   1   0  14      843.25      866.67     33.66 o
   2   0  14      257.95      295.35     66.92 o
   3   0  14        0.01        4.01     13.75 o
   4   0  14      317.00      359.93     30.12 o
   5   0  14      162.09      187.09     24.06 o
   6   0  14      678.44      772.79     40.61 o
   7   0  14      411.27      499.92     30.11 o
   8   0  14      235.60      274.98     38.18 o
   9   0  14       79.64       68.05     38.73 o
  -9   1  14       10.45        1.34      2.65 o
  -8   1  14        8.77        3.79      4.23 o
  -7   1  14        2.32        4.60      4.02 o
  -6   1  14       30.02       25.42      5.09 o
  -5   1  14      125.21      123.71      7.91 o
  -4   1  14      161.46      166.12      7.40 o
  -3   1  14     1009.08     1047.47     17.30 o
  -2   1  14        2.73        4.88      3.59 o
  -1   1  14       51.17       50.46      5.41 o
   0   1  14      575.88      575.11     28.47 o
   1   1  14      405.02      363.76     26.64 o
   2   1  14       10.37       10.88      5.28 o
   3   1  14       15.23        6.80      7.06 o
   4   1  14        8.37       12.09      7.19 o
   5   1  14        2.40        6.32      7.99 o
   6   1  14        8.87       14.44     11.83 o
   7   1  14      434.73      479.41     23.74 o
   8   1  14        5.49        3.75      6.81 o
   9   1  14        9.00        2.02      9.12 o
  -9   2  14       32.81       26.92      5.22 o
  -8   2  14       58.49       46.66      4.91 o
  -7   2  14       22.58       14.14      3.87 o
  -6   2  14       40.75       26.87      5.45 o
  -5   2  14        1.40        1.24      3.55 o
  -4   2  14     1248.25     1248.29     19.36 o
  -3   2  14      139.85      141.38      6.12 o
  -2   2  14       72.01       69.35      5.15 o
  -1   2  14     1321.32     1394.53     23.48 o
   0   2  14        8.65        3.31      3.39 o
   1   2  14     1108.94      999.96     45.24 o
   2   2  14      194.95      200.78      9.23 o
   3   2  14       44.64       37.88      6.13 o
   4   2  14      111.14      110.63      9.93 o
   5   2  14      110.45       97.00      7.68 o
   6   2  14       12.79       10.97      9.52 o
   7   2  14      134.57      129.43     14.47 o
   8   2  14        0.60       -1.00      4.66 o
   9   2  14        1.57       -1.88      6.98 o
  -9   3  14        0.22        0.26      1.80 o
  -8   3  14        1.43        2.68      2.56 o
  -7   3  14        0.39        0.96      2.53 o
  -6   3  14        9.31        9.02      3.47 o
  -5   3  14      166.49      177.31      9.71 o
  -4   3  14       22.24       23.87      4.89 o
  -3   3  14       22.32       21.88      5.51 o
  -2   3  14       82.39       74.10      5.48 o
  -1   3  14      309.14      339.20      9.81 o
   0   3  14      716.41      727.44     16.90 o
   1   3  14      573.22      573.14     16.33 o
   2   3  14       66.30       64.42      6.70 o
   3   3  14      343.16      318.62     14.86 o
   4   3  14       91.68       96.24      8.87 o
   5   3  14        0.63        0.91      3.21 o
   6   3  14      631.67      727.99     30.70 o
   7   3  14        0.72       -7.44      8.60 o
   8   3  14       50.55       46.95     27.65 o
   9   3  14      106.84      113.67     61.26 o
  -9   4  14        0.64        0.21      2.83 o
  -8   4  14        0.68        0.14      2.11 o
  -7   4  14       93.33       87.67      5.50 o
  -6   4  14       46.75       48.98      4.96 o
  -5   4  14        0.99        1.95      3.15 o
  -4   4  14      246.27      263.83      8.27 o
  -3   4  14      158.83      142.99      6.59 o
  -2   4  14       84.03       87.90      7.45 o
  -1   4  14      138.70      151.70      8.82 o
   0   4  14      122.93      111.37      8.04 o
   1   4  14      337.96      343.81     11.25 o
   2   4  14      300.27      331.09     11.56 o
   3   4  14      437.39      386.88     33.55 o
   4   4  14       10.49        9.54      4.94 o
   5   4  14       83.96       53.63     13.45 o
   6   4  14       98.29       98.11     17.03 o
   7   4  14       41.01       56.01     17.31 o
   8   4  14       11.43        9.22     12.06 o
  -8   5  14        0.00       -0.24      1.74 o
  -7   5  14       48.03       43.71      7.70 o
  -6   5  14       45.24       52.59      4.93 o
  -5   5  14        2.89        3.52      3.12 o
  -4   5  14       36.88       37.65      3.76 o
  -3   5  14       35.29       39.99      4.52 o
  -2   5  14       25.21       34.21      7.68 o
  -1   5  14       31.08       43.99     10.11 o
   0   5  14       36.57       28.50      7.34 o
   1   5  14       84.09       71.62      8.36 o
   2   5  14        2.55        6.51      4.60 o
   3   5  14       15.61       10.49      4.54 o
   4   5  14        1.23        0.30      3.37 o
   5   5  14      101.54       89.08      7.17 o
   6   5  14       96.18       72.15     40.00 o
   7   5  14       34.72       39.07     23.37 o
   8   5  14        0.07        0.35      6.83 o
  -8   6  14        2.06        1.87      2.23 o
  -7   6  14       15.42        6.92      3.11 o
  -6   6  14       80.38      100.50      5.53 o
  -5   6  14        3.44        5.31      3.13 o
  -4   6  14      130.39      140.95      5.20 o
  -3   6  14      275.04      279.27      7.93 o
  -2   6  14        2.17        7.66      5.28 o
  -1   6  14       18.55       13.76      5.95 o
   0   6  14        0.17        2.63      5.57 o
   1   6  14       32.78       20.36      6.41 o
   2   6  14       29.01       40.03      5.50 o
   3   6  14       47.18       49.95      5.46 o
   4   6  14      247.98      254.84     13.32 o
   5   6  14       35.85       27.35      8.41 o
   6   6  14        9.57        2.91      3.01 o
   7   6  14       39.72       34.54     15.86 o
  -7   7  14        8.40        3.09      2.55 o
  -6   7  14       72.78       71.62      4.34 o
  -5   7  14       65.84       55.39      4.98 o
  -4   7  14        9.19        5.18      3.95 o
  -3   7  14       43.51       54.48      5.68 o
  -2   7  14      164.95      166.44      7.21 o
  -1   7  14       12.25        8.65      4.00 o
   0   7  14      376.34      400.08     15.15 o
   1   7  14       90.46       94.56      8.90 o
   2   7  14      136.75      151.97      7.00 o
   3   7  14        2.16        2.95      3.47 o
   4   7  14       23.50       10.67      7.97 o
   5   7  14       41.38       41.20      6.89 o
   6   7  14       31.57       26.97      5.49 o
   7   7  14       13.06       13.58     11.83 o
  -6   8  14       95.04      114.51     13.96 o
  -5   8  14       97.49      114.05      6.88 o
  -4   8  14       23.46        9.27      3.80 o
  -3   8  14       11.68        6.50      3.30 o
  -2   8  14        0.02       -0.68      2.70 o
  -1   8  14       53.14       52.79      5.04 o
   0   8  14       24.40       22.26      4.21 o
   1   8  14        8.19        5.90      3.30 o
   2   8  14        0.51       -1.07      3.32 o
   3   8  14       35.23       28.80      4.39 o
   4   8  14       21.83       13.83      4.39 o
   5   8  14        1.39        2.36      2.11 o
   6   8  14       38.26       49.80     11.41 o
  -5   9  14        7.68        4.17      4.81 o
  -4   9  14       25.85       13.12      5.24 o
  -3   9  14       12.05        3.37      2.50 o
  -2   9  14       38.01       41.13      7.47 o
  -1   9  14      103.53       93.27      8.31 o
   0   9  14       17.27       14.55      4.16 o
   1   9  14       11.14        7.91      3.40 o
   2   9  14       42.22       20.89      8.01 o
   3   9  14        0.04        2.10      4.86 o
   4   9  14        1.04        1.70      3.15 o
  -2  10  14       21.50        7.86      3.82 o
  -1  10  14       36.65       36.05      6.98 o
   0  10  14       26.10        8.82      5.99 o
   1  10  14        0.62        5.30      4.47 o
   2  10  14       22.36       22.29      5.34 o
  -9   1  15        0.17       -0.49      2.61 o
  -8   1  15       32.48        8.98      5.26 o
  -7   1  15       69.02       84.62      6.91 o
  -6   1  15       87.42       93.82      6.07 o
  -5   1  15        2.80        0.46      3.12 o
  -4   1  15       80.61       77.73      6.99 o
  -3   1  15       33.05       28.05      5.12 o
  -2   1  15      388.64      408.05     10.47 o
  -1   1  15      891.70      916.86     32.09 o
   0   1  15      976.20      996.55     40.19 o
   1   1  15       16.51       13.44      5.91 o
   2   1  15      116.38      123.05     14.93 o
   3   1  15       27.44       36.05      9.37 o
   4   1  15      123.85      128.39     17.78 o
   5   1  15       30.64       36.37      7.58 o
   6   1  15        5.51        7.65     10.07 o
   7   1  15       54.49       65.16     23.81 o
   8   1  15        9.28       -2.17      5.13 o
  -8   2  15        4.86        1.50      2.39 o
  -7   2  15        8.24        6.21      3.56 o
  -6   2  15       61.74       63.17      5.49 o
  -5   2  15       87.52       87.36      6.30 o
  -4   2  15      503.09      527.59     10.68 o
  -3   2  15        0.40        1.48      2.64 o
  -2   2  15       57.16       54.05      4.50 o
  -1   2  15        2.75        2.68      3.34 o
   0   2  15       93.99       91.49      7.04 o
   1   2  15      110.68      105.36      6.86 o
   2   2  15       26.46       30.20      6.45 o
   3   2  15       29.78       33.37      7.19 o
   4   2  15       33.61       18.90     12.54 o
   5   2  15       82.25       90.89      9.11 o
   6   2  15      176.26      195.78     18.88 o
   7   2  15      150.64      159.33     41.48 o
   8   2  15      234.16      298.79     30.12 o
  -8   3  15       20.18        9.60      4.79 o
  -7   3  15        0.85        0.95      2.98 o
  -6   3  15        7.86        6.69      4.13 o
  -5   3  15       16.84       16.85      4.93 o
  -4   3  15      147.83      157.93      7.21 o
  -3   3  15       90.55       91.63      5.83 o
  -2   3  15       22.63       28.82      5.67 o
  -1   3  15      186.70      186.19     11.48 o
   0   3  15       10.75        7.89      5.10 o
   1   3  15       44.48       35.81      6.11 o
   2   3  15        7.66        9.16      3.97 o
   3   3  15      155.92      158.30      9.79 o
   4   3  15       83.32      100.74     12.88 o
   5   3  15        0.29        0.52      4.87 o
   6   3  15       33.52       23.46     20.43 o
   7   3  15       17.77       11.10      8.68 o
   8   3  15        0.23        2.06      8.44 o
  -8   4  15       33.77       27.85      5.94 o
  -7   4  15       22.12       10.17      3.41 o
  -6   4  15        9.45        9.48      4.49 o
  -5   4  15       82.44       93.16      6.75 o
  -4   4  15      274.29      286.67      8.28 o
  -3   4  15        4.85        7.31      3.29 o
  -2   4  15       51.34       55.86      6.10 o
  -1   4  15       76.78       86.86      7.18 o
   0   4  15       54.07       61.99      6.88 o
   1   4  15       14.33        7.25      4.58 o
   2   4  15       59.50       60.22      5.97 o
   3   4  15       28.63       28.84      6.08 o
   4   4  15        0.10        0.71      4.50 o
   5   4  15        1.13        2.03      5.12 o
   6   4  15       17.97       19.39      9.90 o
   7   4  15        0.01        2.66     10.49 o
   8   4  15       78.78      100.85     22.90 o
  -7   5  15       95.66      114.07      6.26 o
  -6   5  15       11.55        5.52      2.78 o
  -5   5  15        3.00        2.84      3.33 o
  -4   5  15      161.46      193.62      6.87 o
  -3   5  15       64.36       70.56      6.42 o
  -2   5  15        9.08       25.23      7.98 o
  -1   5  15       27.54       39.83      7.05 o
   0   5  15       67.36       64.98      6.59 o
   1   5  15       43.32       46.60      6.13 o
   2   5  15      282.12      304.37     10.99 o
   3   5  15       62.52       52.35      5.40 o
   4   5  15      230.86      255.94     16.13 o
   5   5  15        9.74        8.16      4.62 o
   6   5  15       25.66       25.34     14.85 o
   7   5  15       30.76       30.85     21.90 o
  -7   6  15      186.54      205.76      7.49 o
  -6   6  15        1.62        2.16      2.42 o
  -5   6  15       14.71        6.73      2.90 o
  -4   6  15        4.13        2.50      2.41 o
  -3   6  15       23.10       30.11      5.34 o
  -2   6  15      119.23      136.03      8.21 o
  -1   6  15       68.70       69.75      7.97 o
   0   6  15       24.75       32.60      6.56 o
   1   6  15        0.48       -1.15      3.45 o
   2   6  15        1.32        3.22      3.61 o
   3   6  15        4.90        6.85      3.49 o
   4   6  15        5.51        3.09      3.18 o
   5   6  15        1.28        0.13      2.01 o
   6   6  15      100.06      142.81     73.77 o
  -6   7  15       16.44        2.67      3.55 o
  -5   7  15        2.50        0.20      2.15 o
  -4   7  15        0.10       -1.01      2.14 o
  -3   7  15        2.99        1.64      3.03 o
  -2   7  15       13.83       11.78      4.69 o
  -1   7  15       73.10       90.10      7.22 o
   0   7  15       39.61       39.48      6.19 o
   1   7  15        4.37        2.85      4.24 o
   2   7  15       82.00       88.57      6.43 o
   3   7  15        1.53        3.58      3.96 o
   4   7  15       50.95       35.11      7.44 o
   5   7  15        9.51        3.85      2.23 o
   6   7  15        7.07       11.10      9.61 o
  -5   8  15       79.02      102.67      8.87 o
  -4   8  15        6.09        3.29      2.14 o
  -3   8  15       20.18        9.07      4.38 o
  -2   8  15      199.88      242.95     10.91 o
  -1   8  15        4.23        4.02      4.59 o
   0   8  15        2.13       -0.93      3.89 o
   1   8  15       19.09       24.57      7.98 o
   2   8  15       56.66       62.32      8.96 o
   3   8  15       60.14       49.60      6.57 o
   4   8  15        0.03        0.28      1.90 o
  -3   9  15        1.51       -0.66      2.51 o
  -2   9  15       39.91       36.41     15.17 o
  -1   9  15       62.93       90.55     10.88 o
   0   9  15       17.72       11.09      7.27 o
   1   9  15        6.35        8.23      6.48 o
   2   9  15        0.32        0.40      3.76 o
  -8   0  16        1.60        0.62      3.21 o
  -7   0  16        5.95        1.14      4.12 o
  -6   0  16       91.86       91.04      9.24 o
  -5   0  16       17.95       11.66      4.66 o
  -4   0  16       31.28       28.77      7.85 o
  -3   0  16       13.83       12.30      6.15 o
  -2   0  16      377.24      354.76     15.10 o
  -1   0  16      316.24      306.66     23.10 o
   0   0  16      645.27      681.16     29.28 o
   1   0  16      486.00      534.48     44.61 o
   2   0  16        7.20       10.77     20.14 o
   3   0  16       31.95       21.18     22.82 o
   4   0  16      137.97      114.09     85.99 o
   5   0  16        0.81        4.59     17.08 o
   6   0  16        1.70       -2.39     14.31 o
   7   0  16     1827.84     2404.99    107.31 o
  -8   1  16       15.25        3.27      3.90 o
  -7   1  16       23.41       16.80      5.07 o
  -6   1  16        0.02        0.25      2.11 o
  -5   1  16        0.32        1.50      2.88 o
  -4   1  16       44.03       39.75      4.47 o
  -3   1  16     1346.03     1444.71     23.38 o
  -2   1  16      377.81      374.52     11.39 o
  -1   1  16       47.33       55.09      6.65 o
   0   1  16       35.43       39.41      6.14 o
   1   1  16       52.54       54.60      8.44 o
   2   1  16        0.06        0.73      5.15 o
   3   1  16       30.12       35.63     15.95 o
   4   1  16        1.84       -5.50     11.51 o
   5   1  16      212.49      220.23     13.85 o
   6   1  16       21.25       10.86     14.58 o
   7   1  16        3.48       -1.82      8.70 o
  -7   2  16       17.09        8.05      3.51 o
  -6   2  16       14.91       13.06      4.29 o
  -5   2  16        3.54        4.59      3.86 o
  -4   2  16        4.70        4.49      2.71 o
  -3   2  16        0.22        2.84      2.57 o
  -2   2  16      429.41      429.98     16.71 o
  -1   2  16      112.27      111.32      7.73 o
   0   2  16      154.06      148.71     10.17 o
   1   2  16      455.40      484.79     15.35 o
   2   2  16       39.66       46.25      6.24 o
   3   2  16        7.13       11.03      6.78 o
   4   2  16       86.03      106.33      9.67 o
   5   2  16       81.16       67.46      7.14 o
   6   2  16        0.93        1.26     11.70 o
   7   2  16       36.86       16.24     11.29 o
  -7   3  16       12.58        6.94      3.29 o
  -6   3  16        2.99        1.49      3.36 o
  -5   3  16        0.44        2.04      3.33 o
  -4   3  16        5.45        8.81      3.47 o
  -3   3  16        9.43       13.69      3.52 o
  -2   3  16      535.80      584.84     13.56 o
  -1   3  16       49.24       58.52      6.80 o
   0   3  16        3.40        7.33      4.48 o
   1   3  16      120.92      123.54      8.36 o
   2   3  16      152.69      135.72      8.88 o
   3   3  16       73.73       70.37     11.38 o
   4   3  16       31.34        2.33     11.56 o
   5   3  16      353.33      398.46     29.71 o
   6   3  16       99.06      117.40     15.96 o
   7   3  16        4.66        1.47     22.55 o
  -7   4  16       21.45        6.53      3.49 o
  -6   4  16       19.96        8.61      4.00 o
  -5   4  16        0.13        1.88      3.27 o
  -4   4  16       73.14       72.71      6.79 o
  -3   4  16       25.26       33.03      4.71 o
  -2   4  16        4.51        4.04      4.45 o
  -1   4  16       57.59       63.69      6.28 o
   0   4  16      141.32      146.46      8.09 o
   1   4  16       46.32       38.40      6.17 o
   2   4  16       94.83       98.62      8.67 o
   3   4  16       18.59       16.30      4.72 o
   4   4  16        2.64       -1.48      4.25 o
   5   4  16       65.36       52.38      7.08 o
   6   4  16       45.01       57.96     17.16 o
   7   4  16       21.20       20.69     31.49 o
  -6   5  16       43.42       41.18      5.16 o
  -5   5  16       40.19       35.66      6.87 o
  -4   5  16        3.86        3.13      2.09 o
  -3   5  16        0.92        1.34      3.64 o
  -2   5  16       99.38      103.28      7.82 o
  -1   5  16        1.54        5.02      5.68 o
   0   5  16       78.65       80.31      7.43 o
   1   5  16       10.36        5.73      4.83 o
   2   5  16       81.59       85.24      6.15 o
   3   5  16      126.90      127.54      7.90 o
   4   5  16        0.03        0.66      2.14 o
   5   5  16        0.15       -2.07      3.20 o
   6   5  16        6.99        6.15     10.73 o
  -5   6  16      107.08      143.91      8.71 o
  -4   6  16       21.82        6.12      4.76 o
  -3   6  16       17.37       10.49      6.87 o
  -2   6  16        1.46        2.76      5.07 o
  -1   6  16        5.46       10.76      5.07 o
   0   6  16        1.81        3.93      4.45 o
   1   6  16       10.43       11.33      4.24 o
   2   6  16       31.68       25.83      5.19 o
   3   6  16       95.76       71.22     18.69 o
   4   6  16       53.87       48.53      7.81 o
   5   6  16       48.37       55.30     28.42 o
  -4   7  16        5.94        1.30      3.65 o
  -3   7  16        0.08        0.73      2.54 o
  -2   7  16       67.03       88.85      6.59 o
  -1   7  16        7.56        3.50      3.99 o
   0   7  16      163.64      205.60      8.96 o
   1   7  16        5.34        2.39      3.47 o
   2   7  16        2.71       -0.30      2.71 o
   3   7  16       91.10      102.88     13.86 o
   4   7  16      128.35      136.71     18.08 o
  -3   8  16       45.14       49.96      6.99 o
  -2   8  16        0.69        1.81      3.19 o
  -1   8  16       12.86        6.49      4.84 o
   0   8  16        0.83        2.82      4.64 o
   1   8  16        4.89        1.98      4.09 o
   2   8  16       53.19       50.08      6.30 o
  -7   1  17       46.15       48.82      5.16 o
  -6   1  17       33.64       41.08      5.39 o
  -5   1  17        1.61        0.73      2.88 o
  -4   1  17      241.79      250.91      6.99 o
  -3   1  17     1490.02     1656.34     36.61 o
  -2   1  17      468.64      482.65     20.41 o
  -1   1  17        7.04        4.36      3.15 o
   0   1  17      132.82      125.68     68.82 o
   1   1  17       20.87       13.57      5.51 o
   2   1  17      108.92       78.03     40.07 o
   3   1  17        3.08        5.54     13.97 o
   4   1  17        3.85        6.03      6.74 o
   5   1  17       61.77       63.02     25.07 o
   6   1  17        2.51        1.97     11.55 o
  -6   2  17       18.25       13.71      3.87 o
  -5   2  17      270.18      314.20      9.78 o
  -4   2  17      201.96      229.01      6.81 o
  -3   2  17        3.05        3.61      2.82 o
  -2   2  17       14.61        9.74      3.76 o
  -1   2  17       72.71       67.93      9.30 o
   0   2  17        1.94        5.02      3.50 o
   1   2  17      449.01      493.77     16.26 o
   2   2  17       57.83       52.00     14.73 o
   3   2  17      120.38      128.07     10.86 o
   4   2  17      119.96      116.75     11.16 o
   5   2  17       17.20       10.45      4.36 o
   6   2  17      173.26      218.45     26.17 o
  -6   3  17       19.23       12.39      4.44 o
  -5   3  17       21.40       15.28      4.13 o
  -4   3  17       54.00       54.89      4.50 o
  -3   3  17       20.82       13.07      4.22 o
  -2   3  17       25.80       25.68      4.71 o
  -1   3  17      167.41      176.60      8.52 o
   0   3  17       59.42       43.29     12.66 o
   1   3  17       22.63       18.62      3.98 o
   2   3  17      106.13       95.34      7.12 o
   3   3  17        1.64       -1.31      5.00 o
   4   3  17      109.67      102.16     14.08 o
   5   3  17        2.14        1.77      2.50 o
   6   3  17        1.15        2.62     13.39 o
  -5   4  17        0.12       -0.75      3.25 o
  -4   4  17        2.62        2.09      1.98 o
  -3   4  17        1.92        2.83      4.87 o
  -2   4  17      106.97      127.69     10.36 o
  -1   4  17        0.02        1.47      3.32 o
   0   4  17        2.30        3.37      3.75 o
   1   4  17       84.54       95.85      6.87 o
   2   4  17        9.28        3.37      4.25 o
   3   4  17       12.82       -0.37      3.87 o
   4   4  17        8.56        2.56      4.29 o
   5   4  17        2.19        3.34     15.92 o
  -5   5  17        0.14       -1.58      3.81 o
  -4   5  17        1.97        1.44      2.18 o
  -3   5  17      175.04      223.89      8.27 o
  -2   5  17        0.49        1.13      3.29 o
  -1   5  17      105.04      124.92      7.88 o
   0   5  17       70.54       67.20      7.16 o
   1   5  17        8.02        3.07      3.22 o
   2   5  17       17.33       12.85      3.66 o
   3   5  17      145.50      150.03     19.64 o
   4   5  17       33.50       35.35      6.06 o
   5   5  17       31.17       31.24     22.01 o
  -4   6  17       22.97       13.75      5.14 o
  -3   6  17       12.85        4.39      3.26 o
  -2   6  17        2.31        2.13      3.69 o
  -1   6  17       15.95       17.86      6.29 o
   0   6  17       64.61       73.37      7.79 o
   1   6  17        2.28        1.80      2.94 o
   2   6  17        4.91        2.45      2.55 o
   3   6  17       55.11       46.51      9.55 o
  -2   7  17        0.01        0.85      2.62 o
  -1   7  17       48.54       64.27      6.00 o
   0   7  17        9.17        1.45      3.03 o
   1   7  17        1.05        2.49      3.33 o
   2   7  17        6.09        0.13      2.95 o
  -5   0  18        5.26        5.40      5.36 o
  -4   0  18       14.36       18.93      5.40 o
  -3   0  18       23.20       16.26      5.35 o
  -2   0  18       26.01       10.48      4.27 o
  -1   0  18       44.16       48.70      8.84 o
   0   0  18      146.72      152.18     42.02 o
   1   0  18       83.49        0.87     22.63 o
   2   0  18      120.36       74.24     68.98 o
   3   0  18      150.47      162.13     32.01 o
   4   0  18       37.42       41.96     37.54 o
   5   0  18      238.63      339.03     55.23 o
  -5   1  18       21.44       24.62      5.39 o
  -4   1  18       26.13       15.39      3.60 o
  -3   1  18        8.27        3.84      2.56 o
  -2   1  18       91.68       86.70      5.35 o
  -1   1  18        0.82        1.26      2.65 o
   0   1  18        0.23       -6.07     18.31 o
   1   1  18      161.22      308.58     75.33 o
   2   1  18       84.20       88.36     14.45 o
   3   1  18       30.38       22.96      9.35 o
   4   1  18       30.50       28.85     18.43 o
   5   1  18       25.59       30.56     19.48 o
  -5   2  18       40.56       29.29      7.14 o
  -4   2  18       15.84        8.58      2.21 o
  -3   2  18      120.55      125.91      6.78 o
  -2   2  18      112.44      117.32      6.48 o
  -1   2  18       89.48       87.86     10.97 o
   0   2  18        3.57        0.04      3.04 o
   1   2  18        0.34        0.81      2.66 o
   2   2  18       31.55       19.35      7.59 o
   3   2  18        0.66       -0.30      3.37 o
   4   2  18        7.34       22.36      6.75 o
   5   2  18       83.45       81.42     24.23 o
  -4   3  18       40.39       52.18      6.37 o
  -3   3  18       69.54       66.82      5.23 o
  -2   3  18       26.74       10.29      4.54 o
  -1   3  18      104.26      107.14      7.60 o
   0   3  18        0.73        0.50      2.40 o
   1   3  18       90.37       95.24      7.00 o
   2   3  18       33.16       20.18      3.91 o
   3   3  18       37.12       36.70      8.55 o
   4   3  18        1.43        1.35      3.35 o
  -4   4  18        0.69        1.59      3.68 o
  -3   4  18        4.26        3.54      2.85 o
  -2   4  18      138.93      151.81      8.60 o
  -1   4  18       27.98       18.71      5.65 o
   0   4  18       39.33       34.84      5.11 o
   1   4  18      160.19      171.00     12.89 o
   2   4  18       29.96       20.82      3.96 o
   3   4  18       10.22        5.44      5.70 o
  -3   5  18       31.61       16.55      5.31 o
  -2   5  18        6.14        4.05      3.76 o
  -1   5  18       46.08       32.62     10.97 o
   0   5  18       23.27        9.09      4.34 o
   1   5  18       33.73       17.11      5.07 o
   2   5  18       86.44       90.83     24.28 o
  -3   1  19        4.01        3.33      4.24 o
  -2   1  19       51.28       51.27      9.85 o
  -1   1  19        0.38       -0.36      5.01 o
   0   1  19       64.38       57.53     11.60 o
   1   1  19       19.64        6.55      6.36 o
   2   1  19       23.35       29.72     21.80 o
   3   1  19        4.97        8.12     18.00 o
  -3   2  19        0.14        1.42      3.49 o
  -2   2  19       40.47       51.62      6.84 o
  -1   2  19       46.26       26.37     12.15 o
   0   2  19       91.68      110.13     10.11 o
   1   2  19        0.47       -1.27      4.09 o
   2   2  19       91.96      120.35     15.32 o
  -2   3  19       55.28       56.67      5.35 o
  -1   3  19       65.45       81.88      9.63 o
   0   3  19       64.62       75.68      9.59 o
   1   3  19        4.44        3.12      4.59 o
 
